# Supplementary material for: Open chromatin dynamics reveals stage-specific transcriptional networks in hiPSC-based neurodevelopmental model
Source: Stem Cell Res. Author manuscript; Available in PMC 2018 Jun 29. (PMC6025752; doi:10.1016/j.scr.2018.03.014)
Supplement: 3 [file NIHMS975267-supplement-3.xlsx]

## Sheet: Table S2
Table S2. Cell stage (type)-specific TFs in hiPSCs, N-d30 and N-d41. Listed are 300 TFs specific to iPSC (n=7), N-d30 (n=33), N-d41 (n=185) or shared by N-d30/d41 (n=74) as defined by using a cut-off of more than 2-fold difference of the number of TF footprints between cell types (Bonferroni corrected P < 0.05; Fisher exact test). RNA-Seq data were also listed for each TF (rep=replicate, N-d41 sa…
TF_motif_ID	Gene/TF name	Cell-type specific	Footprints in iPSC	Footprints in N-d30	Footprints in N-d41	Ratio_N-d41/iPSC	pval.41.bonferroni	Ratio_N-d30/iPSC	pval.30.bonferroni	Fold_enrich_N-d41/N-d30	RNA-seq_N-d30 (log2RPKM)_rep1	RNA-seq_N-d30 (log2RPKM)_rep2	RNA-seq_N-d41 (log2RPKM)	RNA-seq_iPSC (log2RPKM)_rep1	RNA-seq_iPSC (log2RPKM)_rep2
1340-NeuroD11340-NeuroD145:453:443:433:443:453:463:473:483:503:523:553:183	NeuroD1	N-d41	0	7	137	138	6.9231e-37	8	1		3.86438	3.83549	1.82034	0.0178379	0.044699
1365-NEUROG2	NEUROG2	N-d41	7	15	37	5.28571	0.00902864	2.14286	1		6.15339	6.1903	3.29699	0.134583	0.075015
441-MA04251YGR067C	YGR067C	N-d41	2	11	404	135	6.00283e-109	4	1		N/A	N/A	N/A	N/A	N/A
1028-PB01341Hnf4a2	Hnf4a2	N-d41	0	3	102	103	8.40825e-27	4	1		N/A	N/A	N/A	N/A	N/A
585-CN01281LM128	LM128	N-d41	3	197	354	88.75	3.55512e-93	49.5	1.12423e-38		N/A	N/A	N/A	N/A	N/A
823-PF01331RYTAAWNNNTGAY	RYTAAWNNNTGAY	N-d41	7	296	685	85.75	6.31108e-180	37.125	5.75543e-56		N/A	N/A	N/A	N/A	N/A
1194-PH00921Lhx2	Lhx2	N-d41	2	1	223	74.6667	9.47261e-58	0.666667	1		5.84703	5.86466	4.93578	0.139633	0.130946
1257-PH01551Prrx2	Prrx2	N-d41	1	1	143	72	1.19261e-36	1	1		0.11936	0.150503	0.448862	3.49165	3.45644
1008-PB01141Egr12	Egr12	N-d41	15	209	1148	71.8125	1.02801e-297	13.125	2.90167e-29		N/A	N/A	N/A	N/A	N/A
1176-PH00741Hoxd1	Hoxd1	N-d41	1	5	134	67.5	4.87908e-34	3	1		0	0	0	0.0259756	0
978-PB00841Tcf7l21	Tcf7l21	N-d41	1	2	127	64	5.39187e-32	1.5	1		N/A	N/A	N/A	N/A	N/A
1353-SCL	SCL	N-d41	1	0	123	62	8.02215e-31	0.5	1		N/A	N/A	N/A	N/A	N/A
262-MA02471tin	tin	N-d41	0	2	53	54	8.74689e-13	3	1		N/A	N/A	N/A	N/A	N/A
203-MA01881Dr	Dr	N-d41	3	4	212	53.25	4.25258e-53	1.25	1		N/A	N/A	N/A	N/A	N/A
1253-PH01511Pou6f11	Pou6f11	N-d41	2	32	137	46	1.90574e-33	11	0.00640777		N/A	N/A	N/A	N/A	N/A
572-CN01151LM115	Pou6f11	N-d41	38	1055	1702	43.6667	0	27.0769	2.83042e-189		N/A	N/A	N/A	N/A	N/A
273-MA00942Ubx	Ubx	N-d41	0	1	39	40	9.47392e-09	2	1		N/A	N/A	N/A	N/A	N/A
1208-PH01061Msx1	Msx1	N-d41	1	3	76	38.5	1.03798e-17	2	1		2.17207	2.15467	4.09074	0.18201	0.438247
1129-PH00271Emx2	Emx2	N-d41	0	1	34	35	2.64582e-07	2	1		5.34287	5.39917	3.78438	0	0.0949596
550-CN00931LM93	LM93	N-d41	3	60	133	33.5	5.35736e-31	15.25	4.1016e-08		N/A	N/A	N/A	N/A	N/A
1351-RUNX	RUNX	N-d41	4	35	165	33.2	1.84955e-38	7.2	0.0356626		N/A	N/A	N/A	N/A	N/A
1235-PH01331Pax7	Pax7	N-d41	0	1	31	32	1.95922e-06	2	1		1.17242	1.24533	0.334076	0.0188105	0.0193703
1234-PH01321Pax6	Pax6	N-d41	2	15	95	32	9.06393e-22	5.33333	1		6.33716	6.31999	5.48734	0.261846	0.334228
1342-OCT2	POU2F2	N-d41	0	11	31	32	1.95922e-06	12	1		N/A	N/A	N/A	N/A	N/A
1067-PB01731Sox212	Sox212	N-d41	7	4	245	30.75	5.74995e-57	0.625	1		N/A	N/A	N/A	N/A	N/A
1201-PH00991Lhx9	Lhx9	N-d41	1	3	60	30.5	4.11934e-13	2	1		3.30464	3.34499	1.25256	0.013768	0.0284612
469-CN00121LM12	LM12	N-d41	1	4	60	30.5	4.11934e-13	2.5	1		N/A	N/A	N/A	N/A	N/A
77-MA00771SOX9	SOX9	N-d41	1	25	59	30	8.00299e-13	13	0.0329163		4.37723	4.35799	3.60918	1.05187	1.13692
1130-PH00281En1	En1	N-d41	3	2	115	29	6.24922e-26	0.75	1		0	0.0598621	0.00395995	0	0.02862
507-CN00501LM50	LM50	N-d41	6	42	197	28.2857	5.25943e-45	6.14286	0.0189659		N/A	N/A	N/A	N/A	N/A
1173-PH00711Hoxc6	Hoxc6	N-d41	2	8	82	27.6667	3.90318e-18	3	1		0	0	0	0.087335	0.112197
1167-PH00651Hoxc10	Hoxc10	N-d41	1	3	54	27.5	2.22128e-11	2	1		0	0	0	0.027445	0
125-MA01241NKX31	NKX31	N-d41	0	1	26	27	5.56256e-05	2	1		N/A	N/A	N/A	N/A	N/A
1259-PH01571Rhox111	Rhox111	N-d41	15	117	427	26.75	2.69374e-97	7.375	3.66905e-11		N/A	N/A	N/A	N/A	N/A
976-PB00821Tcf31	Tcf31	N-d41	2	13	78	26.3333	5.12681e-17	4.66667	1		N/A	N/A	N/A	N/A	N/A
1099-PB02051Zic12	Zic12	N-d41	5	17	153	25.6667	6.25824e-34	3	1		N/A	N/A	N/A	N/A	N/A
895-PB00011Arid3a1	Arid3a1	N-d41	1	2	50	25.5	1.61081e-10	1.5	1		N/A	N/A	N/A	N/A	N/A
342-MA03261MAC1	MAC1	N-d41	1	0	49	25	3.06605e-10	0.5	1		N/A	N/A	N/A	N/A	N/A
1168-PH00661Hoxc11	Hoxc11	N-d41	1	2	49	25	3.06605e-10	1.5	1		N/A	N/A	N/A	N/A	N/A
1277-PH01751Vax2	Vax2	N-d41	11	3	296	24.75	4.60638e-66	0.333333	1		2.12849	2.10027	1.77815	0.0463341	0.0526342
1077-PB01831Sry2	Sry2	N-d41	1	1	48	24.5	5.8347e-10	1	1		N/A	N/A	N/A	N/A	N/A
17-MA00171NR2F1	NR2F1	N-d41	10	126	267	24.3636	1.87764e-59	11.5455	3.46229e-16		7.65534	7.67473	6.90109	0.309077	0.373529
955-PB00611Sox111	Sox111	N-d41	0	1	22	23	0.000816932	2	1		N/A	N/A	N/A	N/A	N/A
163-MA01531HNF1B	HNF1B	N-d41	1	0	44	22.5	7.63472e-09	0.5	1		N/A	N/A	N/A	N/A	N/A
934-PB00401Lef11	Lef11	N-d41	5	3	134	22.5	5.96698e-29	0.666667	1		N/A	N/A	N/A	N/A	N/A
1117-PH00151Crx	Crx	N-d41	24	353	551	22.08	6.03041e-121	14.16	1.02191e-51		0.0770749	0.0979161	0.0970819	0.0476421	0.020768
1192-PH00901Lbx2	Lbx2	N-d41	1	13	42	21.5	2.75772e-08	7	1		0.0686305	0.189237	0.175205	0.106374	0.113598
621-CN01641LM164	LM164	N-d41	3	4	81	20.5	9.92127e-17	1.25	1		N/A	N/A	N/A	N/A	N/A
1145-PH00431Hmx3	Hmx3	N-d41	1	3	40	20.5	9.95071e-08	2	1		0.276326	0.121689	0.21173	0.0876514	0.143172
1126-PH00241Dlx5	Dlx5	N-d41	3	1	79	20	3.50191e-16	0.5	1		1.66757	1.72329	0.713173	0.178621	0.131823
922-PB00281Hbp11	Hbp11	N-d41	1	5	39	20	1.8894e-07	3	1		N/A	N/A	N/A	N/A	N/A
1180-PH00781Hoxd13	Hoxd13	N-d41	2	8	57	19.3333	3.84778e-11	3	1		0.0889721	0	0.0336531	0.0237653	0
1224-PH01221Obox2	Obox2	N-d41	2	2	55	18.6667	1.39471e-10	1	1		N/A	N/A	N/A	N/A	N/A
725-PF00351GCANCTGNY	GCANCTGNY	N-d41	11	12	218	18.25	2.74812e-45	1.08333	1		N/A	N/A	N/A	N/A	N/A
1166-PH00641Hoxb9	Hoxb9	N-d41	2	2	53	18	5.05191e-10	1	1		0.0377597	0.0154516	0.0441579	0.0770227	0.0834984
1042-PB01481Mtf12	Mtf12	N-d41	0	1	17	18	0.0238509	2	1		N/A	N/A	N/A	N/A	N/A
635-CN01781LM178	LM178	N-d41	1	1	34	17.5	4.64148e-06	1	1		N/A	N/A	N/A	N/A	N/A
931-PB00371Isgf3g1	Isgf3g1	N-d41	2	2	51	17.3333	1.82816e-09	1	1		N/A	N/A	N/A	N/A	N/A
831-PF01411TTCNRGNNNNTTC	TTCNRGNNNNTTC	N-d41	15	80	276	17.3125	1.26568e-56	5.0625	0.000128245		N/A	N/A	N/A	N/A	N/A
1238-PH01361Phox2b	Phox2b	N-d41	1	2	33	17	8.79566e-06	1.5	1		0.2882	0.325208	0	0	0
791-PF01011CTGCAGY	CTGCAGY	N-d41	79	846	1359	17	1.14923e-280	10.5875	4.6178e-110		N/A	N/A	N/A	N/A	N/A
993-PB00991Zfp6911	Zfp6911	N-d41	23	159	394	16.4583	5.02369e-80	6.66667	1.65988e-14		N/A	N/A	N/A	N/A	N/A
1251-PH01491Pou3f4	Pou3f4	N-d41	4	20	81	16.4	1.01645e-15	4.2	1		2.54297	2.40271	1.42129	0.571099	0.548267
897-PB00031Ascl21	Ascl21	N-d41	8	3	145	16.2222	9.5854e-29	0.444444	1		N/A	N/A	N/A	N/A	N/A
1015-PB01211Foxj32	Foxj32	N-d41	3	2	63	16	8.22776e-12	0.75	1		N/A	N/A	N/A	N/A	N/A
91-MA00911TAL1TCF3	TAL1TCF3	N-d41	2	6	46	15.6667	4.5259e-08	2.33333	1		N/A	N/A	N/A	N/A	N/A
668-CN02111LM211	LM211	N-d41	4	35	77	15.6	1.20277e-14	7.2	0.0356626		N/A	N/A	N/A	N/A	N/A
1060-PB01661Sox122	Sox122	N-d41	1	13	30	15.5	5.97069e-05	7	1		N/A	N/A	N/A	N/A	N/A
844-PF01541RNCTGNYNRNCTGNY	RNCTGNYNRNCTGNY	N-d41	3	30	59	15	1.00925e-10	7.75	0.0777849		N/A	N/A	N/A	N/A	N/A
1249-PH01471Pou3f2	Pou3f2	N-d41	4	2	71	14.4	4.84504e-13	0.6	1		5.99891	5.97466	4.78564	0.14838	0.0827859
1153-PH00511Hoxa4	Hoxa4	N-d41	2	18	42	14.3333	3.01948e-07	6.33333	1		0.0851048	0.134573	0.0991402	0	0
226-MA02111bap	bap	N-d41	2	3	41	14	5.61085e-07	1.33333	1		N/A	N/A	N/A	N/A	N/A
1043-PB01491Myb2	Myb2	N-d41	22	205	314	13.6957	2.85581e-60	8.95652	1.40958e-23		N/A	N/A	N/A	N/A	N/A
1327-E2A	E2A	N-d41	10	21	144	13.1818	9.93026e-27	2	1		N/A	N/A	N/A	N/A	N/A
841-PF01511RYAAAKNNNNNNTTGW	RYAAAKNNNNNNTTGW	N-d41	26	101	352	13.0741	1.23482e-66	3.77778	0.000688332		N/A	N/A	N/A	N/A	N/A
1254-PH01521Pou6f12	Pou6f12	N-d41	5	16	75	12.6667	3.19572e-13	2.83333	1		N/A	N/A	N/A	N/A	N/A
959-PB00651Sox151	Sox151	N-d41	4	3	60	12.2	4.08254e-10	0.8	1		N/A	N/A	N/A	N/A	N/A
674-CN02171LM217	LM217	N-d41	2	1	35	12	2.27014e-05	0.666667	1		N/A	N/A	N/A	N/A	N/A
1110-PH00081Barx2	Barx2	N-d41	1	2	23	12	0.0051091	1.5	1		N/A	N/A	N/A	N/A	N/A
860-PF01701YNGTTNNNATT	YNGTTNNNATT	N-d41	1	2	23	12	0.0051091	1.5	1		N/A	N/A	N/A	N/A	N/A
544-CN00871LM87	LM87	N-d41	60	181	718	11.7869	9.23209e-132	2.98361	8.56055e-05		N/A	N/A	N/A	N/A	N/A
1197-PH00951Lhx5	Lhx5	N-d41	5	3	69	11.6667	1.18175e-11	0.666667	1		4.55822	4.52569	2.47135	0.696057	0.857495
1193-PH00911Lhx1	Lhx1	N-d41	4	4	57	11.6	2.5347e-09	1	1		N/A	N/A	N/A	N/A	N/A
977-PB00831Tcf71	Tcf71	N-d41	1	3	22	11.5	0.00961728	2	1		N/A	N/A	N/A	N/A	N/A
1027-PB01331Hic12	Hic12	N-d41	9	68	112	11.3	2.04798e-19	6.9	1.40906e-05		N/A	N/A	N/A	N/A	N/A
1039-PB01451Mafb2	Mafb2	N-d41	3	3	43	11	2.10695e-06	1	1		N/A	N/A	N/A	N/A	N/A
431-MA04151YAP1	YAP1	N-d41	1	4	21	11	0.0180846	2.5	1		5.33254	5.34341	5.39987	5.50435	5.48587
1140-PH00381Hlx	Hlx	N-d41	2	7	32	11	0.000142511	2.66667	1		0.0454163	0.0298295	0.0340455	0.0781805	0.0694679
419-MA04031TBF1	TBF1	N-d41	357	2068	3824	10.6844	0	5.77933	4.93397e-180		N/A	N/A	N/A	N/A	N/A
1101-PB02071Zic32	Zic32	N-d41	5	3	63	10.6667	4.2731e-10	0.666667	1		N/A	N/A	N/A	N/A	N/A
627-CN01701LM170	LM170	N-d41	13	37	147	10.5714	4.05461e-25	2.71429	1		N/A	N/A	N/A	N/A	N/A
866-SA00021atACacceptor	atACacceptor	N-d41	1	1	20	10.5	0.0339673	1	1		N/A	N/A	N/A	N/A	N/A
1086-PB01921Tcfap2e2	Tcfap2e2	N-d41	1	6	20	10.5	0.0339673	3.5	1		N/A	N/A	N/A	N/A	N/A
78-MA00781Sox17	Sox17	N-d41	1	8	20	10.5	0.0339673	4.5	1		N/A	N/A	N/A	N/A	N/A
1102-PB02081Zscan42	Zscan42	N-d41	6	30	71	10.2857	2.21455e-11	4.42857	1		N/A	N/A	N/A	N/A	N/A
52-MA00521MEF2A	MEF2A	N-d41	2	1	29	10	0.000884919	0.666667	1		2.66544	2.62372	2.66747	2.92028	2.85244
1304-MA04481H20	H20	N-d41	2	7	29	10	0.000884919	2.66667	1		N/A	N/A	N/A	N/A	N/A
1313-MA04571PHDP	PHDP	N-d41	2	7	29	10	0.000884919	2.66667	1		N/A	N/A	N/A	N/A	N/A
182-MA01671Awh	Awh	N-d41	2	7	29	10	0.000884919	2.66667	1		N/A	N/A	N/A	N/A	N/A
185-MA01701C15	C15	N-d41	2	7	29	10	0.000884919	2.66667	1		N/A	N/A	N/A	N/A	N/A
187-MA01721CG11294	CG11294	N-d41	2	7	29	10	0.000884919	2.66667	1		N/A	N/A	N/A	N/A	N/A
193-MA01781CG32105	CG32105	N-d41	2	7	29	10	0.000884919	2.66667	1		N/A	N/A	N/A	N/A	N/A
194-MA01791CG32532	CG32532	N-d41	2	7	29	10	0.000884919	2.66667	1		N/A	N/A	N/A	N/A	N/A
196-MA01811Vsx1	Vsx1	N-d41	2	7	29	10	0.000884919	2.66667	1		1.41957	1.40078	1.04526	0.0246671	0.0318148
204-MA01891E5	E5	N-d41	2	7	29	10	0.000884919	2.66667	1		N/A	N/A	N/A	N/A	N/A
206-MA01911HGTX	HGTX	N-d41	2	7	29	10	0.000884919	2.66667	1		N/A	N/A	N/A	N/A	N/A
209-MA01941Lim1	Lim1	N-d41	2	7	29	10	0.000884919	2.66667	1		N/A	N/A	N/A	N/A	N/A
210-MA01951Lim3	Lim3	N-d41	2	7	29	10	0.000884919	2.66667	1		N/A	N/A	N/A	N/A	N/A
221-MA02061abdA	abdA	N-d41	2	7	29	10	0.000884919	2.66667	1		N/A	N/A	N/A	N/A	N/A
223-MA02081al	al	N-d41	2	7	29	10	0.000884919	2.66667	1		N/A	N/A	N/A	N/A	N/A
235-MA02201en	en	N-d41	2	7	29	10	0.000884919	2.66667	1		N/A	N/A	N/A	N/A	N/A
241-MA02261hbn	hbn	N-d41	2	7	29	10	0.000884919	2.66667	1		N/A	N/A	N/A	N/A	N/A
245-MA02301lab	lab	N-d41	2	7	29	10	0.000884919	2.66667	1		N/A	N/A	N/A	N/A	N/A
251-MA02361otp	otp	N-d41	2	7	29	10	0.000884919	2.66667	1		2.50913	2.45525	1.31398	0	0.0364739
253-MA02381pb	pb	N-d41	2	7	29	10	0.000884919	2.66667	1		N/A	N/A	N/A	N/A	N/A
255-MA02401repo	repo	N-d41	2	7	29	10	0.000884919	2.66667	1		N/A	N/A	N/A	N/A	N/A
266-MA02511unpg	unpg	N-d41	2	7	29	10	0.000884919	2.66667	1		N/A	N/A	N/A	N/A	N/A
272-MA02571zen2	zen2	N-d41	2	7	29	10	0.000884919	2.66667	1		N/A	N/A	N/A	N/A	N/A
616-CN01591LM159	LM159	N-d41	5	21	59	10	4.60398e-09	3.66667	1		N/A	N/A	N/A	N/A	N/A
1069-PB01751Sox42	Sox42	N-d41	4	12	48	9.8	5.81481e-07	2.6	1		N/A	N/A	N/A	N/A	N/A
807-PF01171TGTYNNNNNRGCARM	TGTYNNNNNRGCARM	N-d41	20	73	204	9.7619	5.28005e-34	3.52381	0.0704471		N/A	N/A	N/A	N/A	N/A
927-PB00331Irf31	Irf31	N-d41	14	7	143	9.6	2.23268e-23	0.533333	1		N/A	N/A	N/A	N/A	N/A
626-CN01691LM169	LM169	N-d41	6	14	66	9.57143	4.14465e-10	2.14286	1		N/A	N/A	N/A	N/A	N/A
1169-PH00671Hoxc12	Hoxc12	N-d41	5	3	55	9.33333	4.89069e-08	0.666667	1		N/A	N/A	N/A	N/A	N/A
159-MA00652PPARGRXRA	PPARGRXRA	N-d41	80	106	708	8.75309	9.58555e-115	1.32099	1		N/A	N/A	N/A	N/A	N/A
42-MA00421FOXI1	FOXI1	N-d41	2	3	25	8.66667	0.00988798	1.33333	1		0	0	0	0.0777644	0
1291-PL00131hlh2hlh15	hlh2hlh15	N-d41	4	1	41	8.4	3.73958e-05	0.4	1		N/A	N/A	N/A	N/A	N/A
465-CN00081LM8	LM8	N-d41	5	4	47	8	5.22599e-06	0.833333	1		N/A	N/A	N/A	N/A	N/A
887-MF00041NuclearReceptorclass	NuclearReceptorclass	N-d41	4	11	39	8	0.000121088	2.4	1		N/A	N/A	N/A	N/A	N/A
1246-PH01441Pou2f2	Pou2f2	N-d41	2	8	23	8	0.0326798	3	1		2.62372	2.66314	1.07642	0.999502	0.893028
554-CN00971LM97	LM97	N-d41	2	14	23	8	0.0326798	5	1		N/A	N/A	N/A	N/A	N/A
1095-PB02011Zfp2812	Zfp2812	N-d41	21	114	175	8	4.08284e-26	5.22727	9.19474e-08		N/A	N/A	N/A	N/A	N/A
310-MA02941EDS1	EDS1	N-d41	10	3	86	7.90909	3.66375e-12	0.363636	1		N/A	N/A	N/A	N/A	N/A
1113-PH00111Alx12	Alx12	N-d41	5	3	46	7.83333	9.31138e-06	0.666667	1		N/A	N/A	N/A	N/A	N/A
31-MA00311FOXD1	FOXD1	N-d41	3	7	30	7.75	0.00268024	2	1		0	0.0209715	0.0955492	0	0
742-PF00521YYCATTCAWW	YYCATTCAWW	N-d41	11	24	89	7.5	2.90582e-12	2.08333	1		N/A	N/A	N/A	N/A	N/A
954-PB00601Smad31	Smad31	N-d41	12	40	96	7.46154	2.4993e-13	3.15385	1		N/A	N/A	N/A	N/A	N/A
1091-PB01971Zfp1052	Zfp1052	N-d41	8	28	65	7.33333	1.65591e-08	3.22222	1		N/A	N/A	N/A	N/A	N/A
1332-Isl1	Isl1	N-d41	14	62	109	7.33333	5.27534e-15	4.2	0.0278459		0.913574	0.932443	0.321813	0.297081	0.419664
719-PF00291CTTTAAR	CTTTAAR	N-d41	3	1	27	7	0.0150837	0.5	1		N/A	N/A	N/A	N/A	N/A
1269-PH01671Tcf1	Tcf1	N-d41	3	1	27	7	0.0150837	0.5	1		N/A	N/A	N/A	N/A	N/A
1322-Atf4	Atf4	N-d41	4	1	33	6.8	0.00217579	0.4	1		7.23334	7.20192	7.29534	6.95903	6.97647
148-MA01481FOXA1	FOXA1	N-d41	6	11	46	6.71429	3.87859e-05	1.71429	1		0.810193	0.903446	1.05187	0.0731379	0.0793494
1171-PH00691Hoxc4	Hoxc4	N-d41	8	1	59	6.66667	4.51371e-07	0.222222	1		0.545971	0.524185	0.719499	0	0
1220-PH01181Nkx611	Nkx611	N-d41	7	10	52	6.625	5.42227e-06	1.375	1		N/A	N/A	N/A	N/A	N/A
523-CN00661LM66	LM66	N-d41	38	7	249	6.41026	2.96433e-33	0.205128	7.51839e-06		N/A	N/A	N/A	N/A	N/A
55-MA00551Myf	Myf	N-d41	31	2	193	6.0625	2.20677e-24	0.09375	4.51458e-07		N/A	N/A	N/A	N/A	N/A
1252-PH01501Pou4f3	Pou4f3	N-d41	6	11	41	6	0.00061179	1.71429	1		0.0836642	0.0818177	0.0315158	0	0.0515936
1308-MA04521Kr	Kr	N-d41	8	31	51	5.77778	3.3804e-05	3.55556	1		N/A	N/A	N/A	N/A	N/A
506-CN00491LM49	LM49	N-d41	6	0	39	5.71429	0.00181193	0.142857	1		N/A	N/A	N/A	N/A	N/A
1133-PH00311Evx1	Evx1	N-d41	6	23	39	5.71429	0.00181193	3.42857	1		N/A	N/A	N/A	N/A	N/A
632-CN01751LM175	LM175	N-d41	17	1	101	5.66667	1.77319e-11	0.111111	0.00532247		N/A	N/A	N/A	N/A	N/A
1114-PH00121Cdx1	Cdx1	N-d41	9	12	55	5.6	1.38022e-05	1.3	1		0	0	0	0.0604338	0
435-MA04191YAP7	YAP7	N-d41	13	9	76	5.5	4.26032e-08	0.714286	1		N/A	N/A	N/A	N/A	N/A
962-PB00681Sox11	Sox11	N-d41	6	5	37	5.42857	0.00530325	0.857143	1		5.43153	5.44927	4.22511	2.40801	2.48115
1128-PH00261Duxbl	Duxbl	N-d41	92	292	493	5.31183	1.56737e-58	3.15054	4.68474e-10		N/A	N/A	N/A	N/A	N/A
1317-Ap4	Ap4	N-d41	6	6	36	5.28571	0.00902864	1	1		N/A	N/A	N/A	N/A	N/A
520-CN00631LM63	LM63	N-d41	5	13	30	5.16667	0.0409332	2.33333	1		N/A	N/A	N/A	N/A	N/A
1345-Olig2	Olig2	N-d41	6	4	34	5	0.0258885	0.714286	1		1.72777	1.57184	0.781303	0.0150343	0.0237326
802-PF01121KTGGYRSGAA	KTGGYRSGAA	N-d41	388	857	1916	4.92802	1.35031e-217	2.20566	1.81349e-11		N/A	N/A	N/A	N/A	N/A
1178-PH00761Hoxd11	Hoxd11	N-d41	9	11	48	4.9	0.000512179	1.2	1		0	0	0	0.0274186	0
769-PF00791WGGAATGY	WGGAATGY	N-d41	7	5	37	4.75	0.0161724	0.75	1		N/A	N/A	N/A	N/A	N/A
1106-PH00041Nkx32	Nkx32	N-d41	14	41	66	4.46667	1.92219e-05	2.8	1		N/A	N/A	N/A	N/A	N/A
1248-PH01461Pou3f1	Pou3f1	N-d41	13	3	60	4.35714	0.000135439	0.285714	1		1.67333	1.62492	1.27461	1.49448	1.59058
1245-PH01431Pou2f1	Pou2f1	N-d41	11	5	50	4.25	0.0014888	0.5	1		2.70039	2.64418	2.96015	3.33171	3.35411
2-MA00021RUNX1	RUNX1	N-d41	10	5	45	4.18182	0.00627964	0.545455	1		0.120636	0.159023	1.45463	0.127225	0.113238
958-PB00641Sox141	Sox141	N-d41	11	20	48	4.08333	0.00386755	1.75	1		N/A	N/A	N/A	N/A	N/A
527-CN00701LM70	LM70	N-d41	647	427	2600	4.01389	4.11632e-245	0.660494	8.20027e-31		N/A	N/A	N/A	N/A	N/A
198-MA01831CG7056	CG7056	N-d41	10	12	41	3.81818	0.0417881	1.18182	1		N/A	N/A	N/A	N/A	N/A
54-MA00541mybPh3	mybPh3	N-d41	24	24	92	3.72	1.39136e-06	1	1		N/A	N/A	N/A	N/A	N/A
821-PF01311GATAAGR	GATAAGR	N-d41	11	3	43	3.66667	0.0396337	0.333333	1		N/A	N/A	N/A	N/A	N/A
1228-PH01261Obox6	Obox6	N-d41	18	33	68	3.63158	0.000275488	1.78947	1		N/A	N/A	N/A	N/A	N/A
339-MA03231IXR1	IXR1	N-d41	687	934	2457	3.57267	5.77001e-204	1.35901	1		N/A	N/A	N/A	N/A	N/A
212-MA01971Oct	Oct	N-d41	15	9	52	3.3125	0.0290826	0.625	1		N/A	N/A	N/A	N/A	N/A
1244-PH01421Pou1f1	Pou1f1	N-d41	16	14	53	3.17647	0.0393866	0.882353	1		0	0	0.0559524	0	0
788-PF00981GTCNYYATGR	GTCNYYATGR	N-d41	555	977	1740	3.13129	5.41465e-122	1.75899	0.0125953		N/A	N/A	N/A	N/A	N/A
803-PF01131AACYNNNNTTCCS	AACYNNNNTTCCS	N-d41	582	912	1820	3.1235	4.36553e-127	1.56604	1		N/A	N/A	N/A	N/A	N/A
641-CN01841LM184	LM184	N-d41	658	1168	1963	2.98027	2.23847e-128	1.7739	0.000733701		N/A	N/A	N/A	N/A	N/A
1318-Ascl1	Ascl1	N-d41	84	79	250	2.95294	7.05715e-15	0.941176	1		4.53566	4.57812	3.04929	0.104059	0.135011
1148-PH00461Hoxa10	Hoxa10	N-d41	22	10	64	2.82609	0.0266157	0.478261	1		0	0	0	0.0208449	0.0279537
795-PF01051ACTWSNACTNY	ACTWSNACTNY	N-d41	417	573	1178	2.82057	2.34843e-70	1.37321	1		N/A	N/A	N/A	N/A	N/A
509-CN00521LM52	LM52	N-d41	24	31	69	2.8	0.0138241	1.28	1		N/A	N/A	N/A	N/A	N/A
123-MA01221Nkx32	Nkx32	N-d41	33	54	91	2.70588	0.00120465	1.61765	1		N/A	N/A	N/A	N/A	N/A
74-MA00741RXRAVDR	RXRAVDR	N-d41	1136	1524	2753	2.42216	3.24756e-127	1.34125	1		N/A	N/A	N/A	N/A	N/A
38-MA00381Gfi	Gfi	N-d41	45	38	107	2.34783	0.00409858	0.847826	1		N/A	N/A	N/A	N/A	N/A
548-CN00911LM91	LM91	N-d30/d41	1	1053	1572	786.5	0	527	3.2588e-242		N/A	N/A	N/A	N/A	N/A
112-MA01111Spz1	Spz1	N-d30/d41	0	329	168	169	1.07342e-45	330	8.78067e-75		0	0	0.0154727	0	0
1241-PH01391Pitx3	Pitx3	N-d30/d41	0	324	472	473	8.28572e-133	325	1.9592e-73		0.0369345	0.0711069	0.89834	0.181701	0.27223
985-PB00911Zbtb31	Zbtb31	N-d30/d41	1	629	479	240	1.29397e-132	315	1.20205e-142		N/A	N/A	N/A	N/A	N/A
373-MA03571PHO4	PHO4	N-d30/d41	0	230	132	133	1.89241e-35	231	1.55836e-51		N/A	N/A	N/A	N/A	N/A
287-MA02711ARG80	ARG80	N-d30/d41	7	1230	948	118.625	1.35818e-254	153.875	3.33473e-271		N/A	N/A	N/A	N/A	N/A
1331-Gfi1b	Gfi1b	N-d30/d41	1	273	152	76.5	3.01781e-39	137	1.39028e-59		N/A	N/A	N/A	N/A	N/A
1223-PH01211Obox1	Obox1	N-d30/d41	0	126	80	81	2.1791e-20	127	6.06038e-27		N/A	N/A	N/A	N/A	N/A
285-MA02691AFT1	AFT1	N-d30/d41	0	80	42	43	1.28963e-09	81	2.39967e-16		N/A	N/A	N/A	N/A	N/A
636-CN01791LM179	LM179	N-d30/d41	3	298	293	73.5	6.18861e-76	74.75	5.18165e-62		N/A	N/A	N/A	N/A	N/A
388-MA03721RPH1	RPH1	N-d30/d41	6	451	352	50.4286	7.48196e-88	64.5714	1.35805e-92		N/A	N/A	N/A	N/A	N/A
761-PF00711SYATTGTG	SYATTGTG	N-d30/d41	3	249	115	29	6.24922e-26	62.5	1.47308e-50		N/A	N/A	N/A	N/A	N/A
884-MF00011ETSclass	ETSclass	N-d30/d41	24	1532	910	36.44	9.39288e-219	61.32	7.16346056186733e-314		N/A	N/A	N/A	N/A	N/A
569-CN01121LM112	LM112	N-d30/d41	0	60	77	78	1.66345e-19	61	2.06314e-11		N/A	N/A	N/A	N/A	N/A
991-PB00971Zfp2811	Zfp2811	N-d30/d41	47	2850	2237	46.625	0	59.3958	0		N/A	N/A	N/A	N/A	N/A
967-PB00731Sox71	Sox71	N-d30/d41	0	41	31	32	1.95922e-06	42	4.77431e-07		N/A	N/A	N/A	N/A	N/A
499-CN00421LM42	LM42	N-d30/d41	10	339	359	32.7273	1.20476e-84	30.9091	5.10387e-62		N/A	N/A	N/A	N/A	N/A
492-CN00351LM35	LM35	N-d30/d41	11	362	327	27.3333	1.198e-74	30.25	6.26392e-66		N/A	N/A	N/A	N/A	N/A
512-CN00551LM55	LM55	N-d30/d41	4	132	142	28.6	2.76773e-32	26.6	7.51972e-23		N/A	N/A	N/A	N/A	N/A
1221-PH01191Nkx612	Nkx612	N-d30/d41	0	18	19	20	0.00617166	19	0.14602		N/A	N/A	N/A	N/A	N/A
1258-PH01561Rax	Rax	N-d30/d41	15	291	191	12	1.17995e-34	18.25	2.50124e-46		0.595324	0.725976	1.17072	0.0972866	0.301785
355-MA03391MIG3	MIG3	N-d30/d41	40	621	630	15.3902	2.93836e-126	15.1707	4.3962e-94		N/A	N/A	N/A	N/A	N/A
354-MA03381MIG2	MIG2	N-d30/d41	54	832	719	13.0909	5.0151e-137	15.1455	2.76457e-126		N/A	N/A	N/A	N/A	N/A
957-PB00631Sox131	Sox131	N-d30/d41	1	29	31	16	3.15475e-05	15	0.0034006		N/A	N/A	N/A	N/A	N/A
1079-PB01851Tcf12	Tcf12	N-d30/d41	2	42	62	21	1.53558e-12	14.3333	4.52351e-05		5.78797	5.72678	4.84943	3.99858	3.93732
115-MA01141HNF4A	HNF4A	N-d30/d41	41	583	417	9.95238	4.18006e-71	13.9048	1.74577e-85		0.013768	0	0.0200991	0	0.0234935
450-MA04341YPR013C	YPR013C	N-d30/d41	10	136	134	12.2727	4.15804e-24	12.4545	3.08544e-18		N/A	N/A	N/A	N/A	N/A
479-CN00221LM22	LM22	N-d30/d41	13	163	116	8.35714	2.41806e-17	11.7143	1.80648e-21		N/A	N/A	N/A	N/A	N/A
739-PF00491CATTGTYY	CATTGTYY	N-d30/d41	5	65	83	14	2.51848e-15	11	2.21808e-07		N/A	N/A	N/A	N/A	N/A
1031-PB01371Irf32	Irf32	N-d30/d41	28	317	308	10.6552	1.02091e-53	10.9655	2.5796e-41		N/A	N/A	N/A	N/A	N/A
811-PF01211CCAWWNAAGG	CCAWWNAAGG	N-d30/d41	128	1378	1122	8.70543	9.23525e-182	10.6899	7.11015e-181		N/A	N/A	N/A	N/A	N/A
926-PB00321IRC9008141	IRC9008141	N-d30/d41	59	619	362	6.05	5.87626e-47	10.3333	1.92214e-79		N/A	N/A	N/A	N/A	N/A
1361-Xbox	Xbox	N-d30/d41	196	1989	1203	6.11168	9.39556e-160	10.1015	4.33643e-254		N/A	N/A	N/A	N/A	N/A
872-POL0021INR	INR	N-d30/d41	30	287	197	6.3871	7.76731e-26	9.29032	3.36265e-34		N/A	N/A	N/A	N/A	N/A
545-CN00881LM88	LM88	N-d30/d41	47	373	512	10.6875	2.91641e-90	7.79167	5.64078e-40		N/A	N/A	N/A	N/A	N/A
940-PB00461Mybl11	Mybl11	N-d30/d41	34	265	224	6.42857	6.91519e-30	7.6	1.2371e-27		N/A	N/A	N/A	N/A	N/A
359-MA03431NDT80	NDT80	N-d30/d41	6	51	34	5	0.0258885	7.42857	0.000670584		N/A	N/A	N/A	N/A	N/A
496-CN00391LM39	LM39	N-d30/d41	85	636	453	5.27907	1.44392e-53	7.40698	9.46257e-67		N/A	N/A	N/A	N/A	N/A
109-MA01082TBP	TBP	N-d30/d41	9	71	76	7.7	2.46975e-10	7.2	5.32991e-06		3.52518	3.47661	3.51056	3.758	3.90979
949-PB00551Rfx41	Rfx41	N-d30/d41	343	2440	1346	3.9157	3.7675e-123	7.09593	3.99053e-251		N/A	N/A	N/A	N/A	N/A
1191-PH00891Isx	Isx	N-d30/d41	28	202	236	8.17241	2.67378e-36	7	1.81697e-19		N/A	N/A	N/A	N/A	N/A
948-PB00541Rfx31	Rfx31	N-d30/d41	128	871	910	7.06202	8.11576e-132	6.75969	9.0622e-86		N/A	N/A	N/A	N/A	N/A
453-MA04371YPR196W	YPR196W	N-d30/d41	551	3607	1885	3.41667	5.55533e-148	6.53623	0		N/A	N/A	N/A	N/A	N/A
779-PF00891GTTNYYNNGGTNA	GTTNYYNNGGTNA	N-d30/d41	60	375	402	6.60656	2.38883e-55	6.16393	1.36227e-33		N/A	N/A	N/A	N/A	N/A
733-PF00431GTTGNYNNRGNAAC	GTTGNYNNRGNAAC	N-d30/d41	172	1062	864	5	1.3765e-98	6.14451	5.59404e-97		N/A	N/A	N/A	N/A	N/A
381-MA03651RFX1	RFX1	N-d30/d41	50	287	170	3.35294	8.54019e-12	5.64706	2.58276e-23		2.11817	2.0945	1.94035	2.54143	2.54795
467-CN00101LM10	LM10	N-d30/d41	365	2009	1551	4.24044	6.73067e-154	5.4918	7.87368e-167		N/A	N/A	N/A	N/A	N/A
458-CN00011LM1	LM1	N-d30/d41	579	2983	2187	3.77241	6.3311e-193	5.14483	8.66611e-233		N/A	N/A	N/A	N/A	N/A
730-PF00401TTCYNRGAA	TTCYNRGAA	N-d30/d41	14	70	106	7.13333	2.79977e-14	4.73333	0.00159491		N/A	N/A	N/A	N/A	N/A
848-PF01581CCCNNNNNNAAGWT	CCCNNNNNNAAGWT	N-d30/d41	211	946	643	3.03774	2.5145e-42	4.46698	2.27623e-62		N/A	N/A	N/A	N/A	N/A
460-CN00031LM3	LM3	N-d30/d41	95	415	449	4.6875	5.15979e-48	4.33333	1.75918e-25		N/A	N/A	N/A	N/A	N/A
743-PF00531RYTGCNNRGNAAC	RYTGCNNRGNAAC	N-d30/d41	174	706	716	4.09714	3.6737e-68	4.04	2.29751e-40		N/A	N/A	N/A	N/A	N/A
7-MA00071Ar	Ar	N-d30/d41	77	312	414	5.32051	4.1608e-49	4.01282	6.76286e-17		1.28998	1.32624	1.37846	1.57837	1.6117
1172-PH00701Hoxc5	Hoxc5	N-d30/d41	7	31	38	4.875	0.00968077	4	1		0.0292267	0	0.0441123	0	0.036932
777-PF00871RYTGCNWTGGNR	RYTGCNWTGGNR	N-d30/d41	181	724	859	4.72527	1.39393e-93	3.98352	1.27874e-40		N/A	N/A	N/A	N/A	N/A
988-PB00941Zfp1281	Zfp1281	N-d30/d41	109	417	339	3.09091	2.71462e-22	3.8	2.62873e-21		N/A	N/A	N/A	N/A	N/A
1026-PB01321Hbp12	Hbp12	N-d30/d41	38	137	150	3.87179	2.37837e-12	3.53846	4.56015e-05		N/A	N/A	N/A	N/A	N/A
145-MA01451Tcfcp2l1	Tcfcp2l1	N-d30/d41	2287	8026	4752	2.07736	6.49513e-157	3.5083	0		N/A	N/A	N/A	N/A	N/A
1125-PH00231Dlx4	Dlx4	N-d30/d41	11	40	47	4	0.00620357	3.41667	1		0.049193	0	0.0619348	0.626359	0.725976
727-PF00371GTTRYCATRR	GTTRYCATRR	N-d30/d41	285	974	1106	3.87063	8.12589e-100	3.40909	3.75297e-43		N/A	N/A	N/A	N/A	N/A
816-PF01261WYAAANNRNNNGCG	WYAAANNRNNNGCG	N-d30/d41	674	2127	1450	2.14963	3.45562e-51	3.15259	9.07998e-83		N/A	N/A	N/A	N/A	N/A
749-PF00591WCTCNATGGY	WCTCNATGGY	N-d30/d41	30	86	97	3.16129	1.65361e-05	2.80645	0.612928		N/A	N/A	N/A	N/A	N/A
1349-RFX	RFX	N-d30/d41	2100	5862	4393	2.09139	1.82055e-147	2.79058	1.83576e-177		N/A	N/A	N/A	N/A	N/A
1348-Rfx2	Rfx2	N-d30/d41	2143	5922	4458	2.07976	1.51819e-147	2.76259	5.70667e-175		1.95008	1.92712	1.80692	0.876342	0.9625
73-MA00731RREB1	RREB1	N-d30/d41	268	726	857	3.18959	6.65277e-61	2.7026	4.39335e-19		1.18074	1.21464	1.75455	2.7592	2.72909
828-PF01381MYAATNNNNNNNGGC	MYAATNNNNNNNGGC	N-d30/d41	540	1449	1532	2.83364	1.17753e-92	2.68022	8.92079e-39		N/A	N/A	N/A	N/A	N/A
675-CN02181LM218	LM218	N-d30/d41	341	790	989	2.89474	2.09801e-61	2.31287	1.05562e-12		N/A	N/A	N/A	N/A	N/A
1052-PB01581Rfx32	Rfx32	N-d30/d41	88	194	281	3.16854	7.85253e-19	2.19101	0.381871		N/A	N/A	N/A	N/A	N/A
799-PF01091YGTCCTTGR	YGTCCTTGR	N-d30/d41	736	1606	1789	2.42877	1.11766e-82	2.18046	8.92748e-22		N/A	N/A	N/A	N/A	N/A
724-PF00341CYTAGCAAY	CYTAGCAAY	N-d30/d41	836	1782	2203	2.63321	1.67181e-118	2.13023	5.07509e-22		N/A	N/A	N/A	N/A	N/A
1211-PH01091Nkx11	Nkx11	N-d30/d41	162	324	374	2.30061	3.06305e-14	1.99387	0.212945		N/A	N/A	N/A	N/A	N/A
770-PF00801SNACANNNYSYAGA	SNACANNNYSYAGA	N-d30/d41	1715	3259	3564	2.07751	2.48825e-117	1.89977	7.13154e-23		N/A	N/A	N/A	N/A	N/A
778-PF00881GGCNKCCATNK	GGCNKCCATNK	N-d30/d41	1245	2239	2755	2.21188	4.24184e-105	1.79775	4.10368e-10		N/A	N/A	N/A	N/A	N/A
100-MA01001Myb	Myb	N-d30/d41	405	723	921	2.27094	2.54924e-36	1.78325	0.0793235		1.29513	1.21749	0.767312	2.13294	1.88357
764-PF00741GGAMTNNNNNTCCY	GGAMTNNNNNTCCY	N-d30/d41	1346	1915	2759	2.049	1.95326e-87	1.42242	1		N/A	N/A	N/A	N/A	N/A
90-MA00901TEAD1	TEAD1	N-d30	3	513	29	7.5	0.00477886	128.5	8.16337e-112		4.18339	4.14165	4.38121	3.0851	2.99712
1239-PH01371Pitx1	Pitx1	N-d30	0	107	7	8	1	108	1.38074e-22		0.0417201	0.0407151	0.0899053	0.0220553	0.0915872
92-MA00921Hand1Tcfe2a	Hand1Tcfe2a	N-d30	1	112	42	21.5	2.75772e-08	56.5	3.73362e-22		N/A	N/A	N/A	N/A	N/A
1053-PB01591Rfx42	Rfx42	N-d30	2	153	58	19.6667	2.02064e-11	51.3333	4.82001e-30		N/A	N/A	N/A	N/A	N/A
1217-PH01151Nkx26	Nkx26	N-d30	0	43	6	7	1	44	1.41344e-07		N/A	N/A	N/A	N/A	N/A
208-MA01931Lag1	Lag1	N-d30	0	33	9	10	1	34	3.06275e-05		N/A	N/A	N/A	N/A	N/A
171-MA01611NFIC	NFIC	N-d30	0	23	0	1	1	24	0.00671788		1.24837	1.17677	1.64694	0.676687	0.707456
99-MA00991Fos	Fos	N-d30	0	20	1	2	1	21	0.0413108		1.30623	1.34397	4.79736	4.38849	4.20397
824-PF01341CATRRAGC	CATRRAGC	N-d30	9	207	35	3.6	0.283031	20.8	3.96558e-34		N/A	N/A	N/A	N/A	N/A
1247-PH01451Pou2f3	Pou2f3	N-d30	3	79	2	0.75	1	20	3.11254e-12		0	0.0289155	0.100842	0.859782	0.811336
1233-PH01311Pax4	Pax4	N-d30	3	78	17	4.5	1	19.75	5.37652e-12		0	0	0	0.0528733	0
1203-PH01011Lmx1b	Lmx1b	N-d30	4	84	11	2.4	1	17	2.36062e-12		1.02465	0.967045	0.783185	0.0802496	0.113579
1142-PH00401Hmbox1	Hmbox1	N-d30	2	48	12	4.33333	1	16.3333	2.95416e-06		2.21376	2.30657	2.10909	2.1359	2.07222
891-MF00081MADSclass	MADSclass	N-d30	3	64	6	1.75	1	16.25	7.78172e-09		N/A	N/A	N/A	N/A	N/A
1214-PH01121Nkx23	Nkx23	N-d30	4	80	4	1	1	16.2	2.12692e-11		N/A	N/A	N/A	N/A	N/A
1279-PL00011hlh11	hlh11	N-d30	10	173	0	0.0909091	0.944816	15.8182	6.40562e-26		N/A	N/A	N/A	N/A	N/A
1030-PB01361IRC9008142	IRC9008142	N-d30	15	184	15	1	1	11.5625	3.10846e-24		N/A	N/A	N/A	N/A	N/A
451-MA04351YPR015C	YPR015C	N-d30	4	52	4	1	1	10.6	1.58193e-05		N/A	N/A	N/A	N/A	N/A
104-MA01041Mycn	Mycn	N-d30	2	30	4	1.66667	1	10.3333	0.0194028		5.88028	5.88028	6.01219	5.23193	5.21773
4-MA00041Arnt	Arnt	N-d30	2	30	4	1.66667	1	10.3333	0.0194028		2.92877	2.96257	3.07277	3.48133	3.40081
692-PF00021CACGTG	CACGTG	N-d30	2	30	4	1.66667	1	10.3333	0.0194028		N/A	N/A	N/A	N/A	N/A
1199-PH00971Lhx62	Lhx62	N-d30	15	123	8	0.5625	1	7.75	3.42283e-12		N/A	N/A	N/A	N/A	N/A
280-MA02641ceh22	ceh22	N-d30	8	61	8	1	1	6.88889	8.02153e-05		N/A	N/A	N/A	N/A	N/A
1356-Smad4	Smad4	N-d30	243	1666	363	1.4918	0.0636519	6.83197	2.07851e-166		3.80551	3.80995	3.42849	3.95959	3.99938
169-MA01591RXRRARDR5	RXRRARDR5	N-d30	75	511	76	1.01316	1	6.73684	1.29993e-49		N/A	N/A	N/A	N/A	N/A
1352-RUNX2	RUNX2	N-d30	6	43	5	0.857143	1	6.28571	0.0191752		0.232548	0.199945	1.38417	0.176125	0.136659
1200-PH00981Lhx8	Lhx8	N-d30	115	647	233	2.01724	1.36719e-05	5.58621	6.34237e-54		0.0423878	0	0.0314595	0.191342	0.208509
1033-PB01391Irf52	Irf52	N-d30	28	161	36	1.27586	1	5.58621	2.17821e-12		N/A	N/A	N/A	N/A	N/A
1120-PH00181Dbx1	Dbx1	N-d30	11	66	14	1.25	1	5.58333	0.000430231		3.29232	3.0529	1.88075	0.0385412	0.082011
986-PB00921Zbtb7b1	Zbtb7b1	N-d30	14	77	11	0.8	1	5.2	0.000123885		N/A	N/A	N/A	N/A	N/A
165-MA01551INSM1	INSM1	N-d30	272	1340	359	1.31868	1	4.91209	6.50719e-99		5.23766	5.21251	2.81426	0.985136	0.991786
1283-PL00051hlh30	hlh30	N-d30	192	803	176	0.917098	1	4.1658	3.06979e-48		N/A	N/A	N/A	N/A	N/A
1319-Atf1	Atf1	N-d30	716	2587	877	1.22455	1	3.60948	2.77487e-128		3.23457	3.20255	3.54205	4.00151	3.95709
833-PF01431CAGNWMCNNNGAC	CAGNWMCNNNGAC	iPSC	122	57	31	0.260163	2.36699e-12	0.471545	2.18089e-09		N/A	N/A	N/A	N/A	N/A
1262-PH01601Shox2	Shox2	iPSC	25	2	3	0.153846	0.0132705	0.115385	5.70096e-05		0.663308	0.696021	0.115783	0.0705263	0.131141
951-PB00571Rxra1	Rxra1	iPSC	109	11	28	0.263636	1.3734e-10	0.109091	2.13949e-26		N/A	N/A	N/A	N/A	N/A
414-MA03981SUM1	SUM1	iPSC	42	3	3	0.0930233	3.08458e-07	0.0930233	4.80998e-10		N/A	N/A	N/A	N/A	N/A
1255-PH01531Prop1	Prop1	iPSC	43	2	5	0.136364	2.8885e-06	0.0681818	2.36564e-11		0.0681203	0.0336176	0	0	0
142-MA01421Pou5f1	Pou5f1	iPSC	57	2	7	0.137931	1.29804e-08	0.0517241	2.00307e-16		0.248016	0.162774	0.184892	7.99305	8.06461
1343-OCT4SOX2TCFNANOG	NANOG	iPSC	190	1	32	0.172775	8.0614e-28	0.0104712	1.45476e-67		0.0248556	0.0234405	0.0363714	4.74519	4.70782
