# Supplementary material for: Open chromatin dynamics reveals stage-specific transcriptional networks in hiPSC-based neurodevelopmental model
Source: Stem Cell Res. Author manuscript; Available in PMC 2018 Jun 29. (PMC6025752; doi:10.1016/j.scr.2018.03.014)
Supplement: 4 [file NIHMS975267-supplement-4.xlsx]

## Sheet: Sheet1
Table S3. Shared enriched neuronal GO terms between DAVID output (Fig. 2C) and GREAT output. A total of 5,006 N-d41-specific peaks were used as input. The GREAT output of enriched GO terms shared with DAVID output are shown.
ID	Desc	BinomRank	BinomP	BinomBonfP	BinomFdrQ	RegionFoldEnrich	ExpRegions	ObsRegions	GenomeFrac	SetCov	HyperRank	HyperP	HyperBonfP	HyperFdrQ	GeneFoldEnrich	ExpGenes	ObsGenes	TotalGenes	GeneSetCov	TermCov	Regions	Genes
GO:0030182	neuron differentiation	34	3.33657e-40	3.48338e-36	1.02452e-37	1.20417	4037.62	4862	0.0912972	0.109938	17	5.9153e-38	6.17558e-34	3.63269e-35	1.33963	521.785	699	890	0.0660868	0.785393	unnamed,unnamed,unnamed,unnamed,unnamed,unnamed,unnamed,unnamed,unnamed,unnamed,unnamed,unnamed,unnamed,unnamed,unnamed,unnamed,unnamed,unnamed,unnamed,unnamed,unnamed,unnamed,unnamed,unnamed,unnamed,unnamed,unnamed,unnamed,unnamed,unnamed,unnamed,unnamed,unnamed,unnamed,unnamed,unnamed,unnamed,unnamed,unnamed,unnamed,unnamed,unnamed,unnamed,unnamed,unnamed,unnamed,unnamed,unnamed,unnamed,unnamed…
GO:0030900	forebrain development	62	6.97678e-32	7.28376e-28	1.1748e-29	1.30122	1588.52	2067	0.0359189	0.0467383	88	6.10282e-18	6.37135e-14	7.24017e-16	1.39148	178.228	248	304	0.0234471	0.815789	unnamed,unnamed,unnamed,unnamed,unnamed,unnamed,unnamed,unnamed,unnamed,unnamed,unnamed,unnamed,unnamed,unnamed,unnamed,unnamed,unnamed,unnamed,unnamed,unnamed,unnamed,unnamed,unnamed,unnamed,unnamed,unnamed,unnamed,unnamed,unnamed,unnamed,unnamed,unnamed,unnamed,unnamed,unnamed,unnamed,unnamed,unnamed,unnamed,unnamed,unnamed,unnamed,unnamed,unnamed,unnamed,unnamed,unnamed,unnamed,unnamed,unnamed…	ADCYAP1,AGTPBP1,ALDH1A2,ALDH1A3,APAF1,APLP2,APP,ARHGAP35,ARX,ASCL1,ATG7,ATOH1,ATP7A,AVPR1A,AXIN1,AXL,BCL11B,BHLHE22,BMP2,BMP4,BMPR1A,BTG2,CCDC85C,CCKAR,CDK5,CDK5R1,CDK6,CDON,CEP120,CHRD,CNP,CNTN2,CNTNAP2,COL3A1,CREB1,CRH,CTNNB1,CX3CR1,CYP11A1,DAB1,DAB2IP,DCLK1,DCT,DICER1,DISC1,DIXDC1,DKK1,DLC1,DLX1,DLX2,DPCD,DPYSL2,DRAXIN,DRD1,DRD2,DYNC2H1,EGFR,EMX1,EMX2,EOMES,EPHA5,EPHB2,EPHB3,ERBB4,ETS1,EXT1,FA…
GO:0048812	neuron projection morphogenesis	78	8.24745e-28	8.61033e-24	1.10389e-25	1.22518	2358.01	2889	0.0533186	0.065325	38	6.85976e-28	7.1616e-24	1.88463e-25	1.38803	289.62	402	494	0.038007	0.813765	unnamed,unnamed,unnamed,unnamed,unnamed,unnamed,unnamed,unnamed,unnamed,unnamed,unnamed,unnamed,unnamed,unnamed,unnamed,unnamed,unnamed,unnamed,unnamed,unnamed,unnamed,unnamed,unnamed,unnamed,unnamed,unnamed,unnamed,unnamed,unnamed,unnamed,unnamed,unnamed,unnamed,unnamed,unnamed,unnamed,unnamed,unnamed,unnamed,unnamed,unnamed,unnamed,unnamed,unnamed,unnamed,unnamed,unnamed,unnamed,unnamed,unnamed…	ABL1,ABL2,ABLIM1,ABLIM2,ABLIM3,ACTB,ACTG1,ADCY1,AFG3L2,AGAP2,AGRN,ALCAM,ALS2,AMIGO1,ANK1,ANK2,ANK3,AP2A2,AP2S1,APBB2,APC,APP,ARHGAP35,ARHGEF12,ARHGEF28,ARX,ATG7,ATOH1,ATP7A,ATP8A2,ATXN2,B3GNT2,BAI1,BAIAP2,BCL11B,BCL2,BDNF,BHLHE22,BMP7,BMPR1B,BOC,BRSK1,BRSK2,CACNA1A,CACNA1C,CACNA1D,CACNA1G,CACNA1H,CACNA1I,CACNA1S,CACNB2,CACNB4,CAP2,CCK,CCKAR,CDH4,CDK1,CDK5,CDK5R1,CELSR2,CHN1,CLASP1,CLASP2,CNP,CNTN…
GO:0048666	neuron development	82	5.18665e-27	5.41486e-23	6.60349e-25	1.18657	3221.05	3822	0.0728332	0.0864217	34	2.74585e-29	2.86667e-25	8.43139e-27	1.33057	423.877	564	723	0.0533233	0.780083	unnamed,unnamed,unnamed,unnamed,unnamed,unnamed,unnamed,unnamed,unnamed,unnamed,unnamed,unnamed,unnamed,unnamed,unnamed,unnamed,unnamed,unnamed,unnamed,unnamed,unnamed,unnamed,unnamed,unnamed,unnamed,unnamed,unnamed,unnamed,unnamed,unnamed,unnamed,unnamed,unnamed,unnamed,unnamed,unnamed,unnamed,unnamed,unnamed,unnamed,unnamed,unnamed,unnamed,unnamed,unnamed,unnamed,unnamed,unnamed,unnamed,unnamed…	ABI2,ABL1,ABL2,ABLIM1,ABLIM2,ABLIM3,ACSL4,ACSL6,ACTB,ACTG1,ADCY1,ADCYAP1,ADM,AFG3L2,AGAP2,AGRN,AHI1,ALCAM,ALK,ALKBH1,ALS2,AMIGO1,ANK1,ANK2,ANK3,AP2A2,AP2S1,APBB2,APC,APOA1,APP,ARHGAP35,ARHGEF12,ARHGEF28,ARX,ASCL1,ATCAY,ATG7,ATOH1,ATP2B2,ATP7A,ATP8A2,ATXN10,ATXN2,B3GNT2,BAI1,BAIAP2,BCL11B,BCL2,BDNF,BHLHE22,BHLHE23,BLOC1S2,BLOC1S4,BLOC1S5,BMP7,BMPR1B,BOC,BRSK1,BRSK2,BTG2,CACNA1A,CACNA1C,CACNA1D,CAC…
GO:0048667	cell morphogenesis involved in neuron differentiation	84	3.61064e-26	3.76951e-22	4.48751e-24	1.21991	2314.93	2824	0.0523443	0.0638553	39	6.45604e-27	6.74011e-23	1.72823e-24	1.38499	283.757	393	484	0.0371561	0.811983	unnamed,unnamed,unnamed,unnamed,unnamed,unnamed,unnamed,unnamed,unnamed,unnamed,unnamed,unnamed,unnamed,unnamed,unnamed,unnamed,unnamed,unnamed,unnamed,unnamed,unnamed,unnamed,unnamed,unnamed,unnamed,unnamed,unnamed,unnamed,unnamed,unnamed,unnamed,unnamed,unnamed,unnamed,unnamed,unnamed,unnamed,unnamed,unnamed,unnamed,unnamed,unnamed,unnamed,unnamed,unnamed,unnamed,unnamed,unnamed,unnamed,unnamed…	ABL1,ABL2,ABLIM1,ABLIM2,ABLIM3,ACTB,ACTG1,ADCY1,AFG3L2,AGAP2,AGRN,ALCAM,ALS2,AMIGO1,ANK1,ANK2,ANK3,AP2A2,AP2S1,APBB2,APC,APP,ARHGAP35,ARHGEF12,ARHGEF28,ARX,ATG7,ATOH1,ATP2B2,ATP7A,ATP8A2,B3GNT2,BAI1,BAIAP2,BCL11B,BCL2,BDNF,BHLHE22,BMP7,BMPR1B,BOC,BRSK1,BRSK2,CACNA1A,CACNA1C,CACNA1D,CACNA1G,CACNA1H,CACNA1I,CACNA1S,CACNB2,CACNB4,CAP2,CCK,CCKAR,CDH4,CDK1,CDK5,CDK5R1,CELSR2,CHN1,CLASP1,CLASP2,CLIC5,C…
GO:0007411	axon guidance	90	2.39526e-25	2.50065e-21	2.7785e-23	1.24952	1775.88	2219	0.0401555	0.0501752	87	6.00305e-18	6.26718e-14	7.20366e-16	1.36077	211.645	288	361	0.0272289	0.797784	unnamed,unnamed,unnamed,unnamed,unnamed,unnamed,unnamed,unnamed,unnamed,unnamed,unnamed,unnamed,unnamed,unnamed,unnamed,unnamed,unnamed,unnamed,unnamed,unnamed,unnamed,unnamed,unnamed,unnamed,unnamed,unnamed,unnamed,unnamed,unnamed,unnamed,unnamed,unnamed,unnamed,unnamed,unnamed,unnamed,unnamed,unnamed,unnamed,unnamed,unnamed,unnamed,unnamed,unnamed,unnamed,unnamed,unnamed,unnamed,unnamed,unnamed…	ABL1,ABL2,ABLIM1,ABLIM2,ABLIM3,ACTB,ACTG1,AGAP2,AGRN,ALCAM,ANK1,ANK2,ANK3,AP2A2,AP2S1,APBB2,APP,ARHGAP35,ARHGEF12,ARX,ATOH1,B3GNT2,BCL11B,BDNF,BMP7,BMPR1B,BOC,CACNA1C,CACNA1D,CACNA1G,CACNA1H,CACNA1I,CACNA1S,CACNB2,CACNB4,CAP2,CDH4,CDK1,CDK5,CDK5R1,CHN1,CLASP1,CLASP2,CNTN1,CNTN2,COL2A1,COL3A1,COL4A1,COL4A2,COL4A3,COL4A5,COL5A1,COL5A2,COL5A3,COL6A1,COL6A2,COL6A3,COL9A1,COL9A2,COL9A3,CREB1,CRMP1,CSN…
GO:0007409	axonogenesis	110	2.90935e-23	3.03737e-19	2.76124e-21	1.21052	2223.01	2691	0.050266	0.0608479	45	1.70873e-25	1.78391e-21	3.96425e-23	1.38634	266.169	369	454	0.034887	0.812775	unnamed,unnamed,unnamed,unnamed,unnamed,unnamed,unnamed,unnamed,unnamed,unnamed,unnamed,unnamed,unnamed,unnamed,unnamed,unnamed,unnamed,unnamed,unnamed,unnamed,unnamed,unnamed,unnamed,unnamed,unnamed,unnamed,unnamed,unnamed,unnamed,unnamed,unnamed,unnamed,unnamed,unnamed,unnamed,unnamed,unnamed,unnamed,unnamed,unnamed,unnamed,unnamed,unnamed,unnamed,unnamed,unnamed,unnamed,unnamed,unnamed,unnamed…	ABL1,ABL2,ABLIM1,ABLIM2,ABLIM3,ACTB,ACTG1,ADCY1,AFG3L2,AGAP2,AGRN,ALCAM,ALS2,AMIGO1,ANK1,ANK2,ANK3,AP2A2,AP2S1,APBB2,APC,APP,ARHGAP35,ARHGEF12,ARHGEF28,ARX,ATG7,ATOH1,ATP8A2,B3GNT2,BAI1,BAIAP2,BCL11B,BCL2,BDNF,BHLHE22,BMP7,BMPR1B,BOC,BRSK1,BRSK2,CACNA1C,CACNA1D,CACNA1G,CACNA1H,CACNA1I,CACNA1S,CACNB2,CACNB4,CAP2,CCK,CCKAR,CDH4,CDK1,CDK5,CDK5R1,CHN1,CLASP1,CLASP2,CNP,CNTN1,CNTN2,COBL,COL2A1,COL3A1,…
GO:0031175	neuron projection development	128	5.90362e-22	6.16338e-18	4.81514e-20	1.18342	2695.57	3190	0.0609512	0.0721312	37	3.29038e-28	3.43516e-24	9.28421e-26	1.35653	349.42	474	596	0.0448142	0.795302	unnamed,unnamed,unnamed,unnamed,unnamed,unnamed,unnamed,unnamed,unnamed,unnamed,unnamed,unnamed,unnamed,unnamed,unnamed,unnamed,unnamed,unnamed,unnamed,unnamed,unnamed,unnamed,unnamed,unnamed,unnamed,unnamed,unnamed,unnamed,unnamed,unnamed,unnamed,unnamed,unnamed,unnamed,unnamed,unnamed,unnamed,unnamed,unnamed,unnamed,unnamed,unnamed,unnamed,unnamed,unnamed,unnamed,unnamed,unnamed,unnamed,unnamed…	ABI2,ABL1,ABL2,ABLIM1,ABLIM2,ABLIM3,ACSL4,ACTB,ACTG1,ADCY1,ADCYAP1,ADM,AFG3L2,AGAP2,AGRN,ALCAM,ALKBH1,ALS2,AMIGO1,ANK1,ANK2,ANK3,AP2A2,AP2S1,APBB2,APC,APOA1,APP,ARHGAP35,ARHGEF12,ARHGEF28,ARX,ATCAY,ATG7,ATOH1,ATP7A,ATP8A2,ATXN10,ATXN2,B3GNT2,BAI1,BAIAP2,BCL11B,BCL2,BDNF,BHLHE22,BLOC1S2,BLOC1S4,BLOC1S5,BMP7,BMPR1B,BOC,BRSK1,BRSK2,BTG2,CACNA1A,CACNA1C,CACNA1D,CACNA1G,CACNA1H,CACNA1I,CACNA1S,CACNB2,…
GO:0051960	regulation of nervous system development	144	8.70727e-21	9.09039e-17	6.31277e-19	1.18988	2391.84	2846	0.0540833	0.0643527	57	1.89819e-23	1.98171e-19	3.47669e-21	1.3596	283.171	385	483	0.0363997	0.797101	unnamed,unnamed,unnamed,unnamed,unnamed,unnamed,unnamed,unnamed,unnamed,unnamed,unnamed,unnamed,unnamed,unnamed,unnamed,unnamed,unnamed,unnamed,unnamed,unnamed,unnamed,unnamed,unnamed,unnamed,unnamed,unnamed,unnamed,unnamed,unnamed,unnamed,unnamed,unnamed,unnamed,unnamed,unnamed,unnamed,unnamed,unnamed,unnamed,unnamed,unnamed,unnamed,unnamed,unnamed,unnamed,unnamed,unnamed,unnamed,unnamed,unnamed…	AATK,ABL2,ACSL6,ACTR3,ADCYAP1,ADRA2C,AGRN,AKT1,AMIGO1,ANKRD1,APP,ARHGEF1,ARHGEF2,ASCL1,ASCL2,ASIC2,ASPA,ATOH1,AVIL,BARHL2,BCL11A,BCL11B,BCL2,BDNF,BMP2,BMP4,BMP5,BMP6,BMP7,BMPR1A,BNIP2,CACNA1A,CAMK1D,CAMK2B,CAPRIN1,CAPRIN2,CBFA2T2,CBLN1,CBLN2,CDH4,CDK1,CDK5,CDK5R1,CDK5RAP1,CDK5RAP2,CDK5RAP3,CDON,CELSR1,CHN1,CHRD,CHRNA3,CLCF1,CNR1,CNTF,CNTN1,CNTN2,COBL,COL3A1,CPEB3,CTNNA1,CTNNB1,CXCR4,DAB1,DAB2IP,D…
GO:0050767	regulation of neurogenesis	156	7.47343e-20	7.80226e-16	5.00145e-18	1.19512	2168.81	2592	0.0490404	0.0586094	64	7.70803e-21	8.04719e-17	1.25737e-18	1.35897	250.926	341	428	0.0322398	0.796729	unnamed,unnamed,unnamed,unnamed,unnamed,unnamed,unnamed,unnamed,unnamed,unnamed,unnamed,unnamed,unnamed,unnamed,unnamed,unnamed,unnamed,unnamed,unnamed,unnamed,unnamed,unnamed,unnamed,unnamed,unnamed,unnamed,unnamed,unnamed,unnamed,unnamed,unnamed,unnamed,unnamed,unnamed,unnamed,unnamed,unnamed,unnamed,unnamed,unnamed,unnamed,unnamed,unnamed,unnamed,unnamed,unnamed,unnamed,unnamed,unnamed,unnamed…	AATK,ABL2,ACSL6,ACTR3,ADCYAP1,ADRA2C,AKT1,AMIGO1,ANKRD1,APP,ARHGEF1,ARHGEF2,ASCL1,ASCL2,ASPA,ATOH1,AVIL,BARHL2,BCL11A,BCL11B,BCL2,BDNF,BMP2,BMP4,BMP5,BMP6,BMP7,BMPR1A,BNIP2,CACNA1A,CAMK1D,CAMK2B,CAPRIN1,CAPRIN2,CBFA2T2,CDH4,CDK1,CDK5,CDK5R1,CDK5RAP1,CDK5RAP2,CDK5RAP3,CDON,CHN1,CHRNA3,CLCF1,CNR1,CNTF,CNTN1,CNTN2,COBL,COL3A1,CPEB3,CTNNA1,CTNNB1,CXCR4,DAB1,DAB2IP,DBN1,DCC,DCT,DGUOK,DICER1,DISC1,DIXD…
