# Supplementary material for: Open chromatin dynamics reveals stage-specific transcriptional networks in hiPSC-based neurodevelopmental model
Source: Stem Cell Res. Author manuscript; Available in PMC 2018 Jun 29. (PMC6025752; doi:10.1016/j.scr.2018.03.014)
Supplement: 5 [file NIHMS975267-supplement-5.xlsx]

## Sheet: Sheet1
Table S4: List and statistics of genes that share the same dynamic changes of chromatin openness and expression during cortical neuronal differentiation. As noted in Figure S2, the "down-down" group returned very few number of peaks and therefore was not included in the analysis. To determine the dynamics of gene expression level, we used output from EdgeR by defining group name as follows: Up-in…
iPSC >> N-d30	N-d30 >> N-d41	Gene # from ATAC-Seq	Gene # from RNASeq	Shared Gene #
Down	Flat	7061	1326	628
Flat	Down	1238	13	2
Up	Flat	4532	1143	426
Flat	Up	2295	176	18
Up	Up	641	43	8
List of shared genes between different groups
Down_Flat	Flat-Down	Up-Flat	Flat-Up	Up-Up
AASS	SFRP1	ABAT	ABLIM1	CDH6
ABCC1	SOX2	ABCC4	ALDH1A1	COL11A1
AC005062.2		AC009501.4	ANGPT1	DCBLD2
AC007463.2		ACKR3	ANXA1	MMRN1
ACO1		ACVR2A	COL1A2	MOXD1
ACOXL		AKAP6	COL5A1	RDH10
ACSS3		AKT3	DKK2	SEMA3C
ACTA1		AMOT	FAM198B	TMEFF2
ADM		AMOTL1	FBN2
ADRA2A		ANKRD6	FZD6
AFF1		APBA2	GPC6
AHCY		APCDD1	IGFBP3
AIM1		ARHGAP21	IGFBP7
AKIRIN1		ARL4A	LINC01021
ALPL		ARRDC3	PVRL3-AS1
AMT		ASAP2	SNAI2
ANKRD24		ATP9A	TPD52L1
ANXA11		ATXN7L3B	TRPM3
ANXA4		B3GALTL
AP1S2		BAALC
APOBEC3B-AS1		BAIAP2
ARAP1		BCLAF1
ARAP3		BMPR1B
ARHGAP42		BOC
ARHGEF16		BRINP2
ARHGEF19		BTBD11
ARID3B		BTG2
ARMCX2		BTG3
ARRB1		C11orf49
ASH2L		C1orf198
ASS1		C3orf58
ATL2		C8orf4
ATP2A3		C8orf46
ATP5G1		CA2
ATXN7L1		CA8
B3GNT2		CACNG4
B3GNT7		CADM1
B4GALNT3		CADPS
BAIAP2L1		CALM2
BBS9		CCDC85C
BCAM		CCDC92
BCL9L		CCND1
BEND4		CCNG2
BIK		CD2BP2
BNC2		CD37
BOK		CDH11
BUB1		CDH2
BUB1B		CDH20
C10orf82		CDH23
C19orf66		CDH4
C1GALT1		CDH7
C1orf210		CDK6
C6orf132		CELF2
C9orf64		CGGBP1
CA14		CHCHD2
CAMSAP3		CHD3
CAPG		CHD7
CAPN1		CNR1
CASP8		CNTFR
CBLC		COL4A6
CCDC61		CORO1C
CCDC64		CORO2B
CCNC		CRB2
CD55		CRNDE
CD9		CSPG5
CDC14B		CSRNP3
CDC42BPG		CTNNA2
CDCA7L		CTNNB1
CDCP1		CTNND2
CDH1		CUEDC1
CDH3		CXCR4
CDK18		CXXC4
CDS1		CYP26C1
CDYL		DAAM1
CECR1		DBX1
CECR2		DCLK2
CGN		DENND1B
CGNL1		DHFR
CHAC1		DHX9
CHEK2		DIO3OS
CLDN10		DLK1
CLDN3		DLX1
CLDN4		DLX2
CLDN7		DMRTA1
CMTM7		DPYSL2
CNKSR1		DPYSL4
COA7		DTX4
COBL		EBF2
COCH		EFCC1
COL9A3		EFR3B
COMTD1		EHD1
CORO2A		EMID1
CPT1A		EMX2OS
CRB3		ENC1
CRIP3		ENPP2
CTBP2		EPHA4
CTD-2297D10.2		EPHA7
CTPS2		EPHB1
CTSC		EPHB3
CXCL12		EPM2AIP1
CXCL5		EPS8
CYB5A		ERBB4
CYBA		EVL
CYP2S1		EXD3
DDB2		EXOC6
DENND1C		EXTL2
DESI2		EYA2
DHRS3		EZH2
DIAPH3		F2R
DLST		FAM107A
DMKN		FAM107B
DNAJB6		FAM167A
DNAJC15		FAM181B
DNASE2		FAM204A
DNMT3A		FAM222A
DNMT3B		FAM89A
DOCK6		FAT3
DPPA2		FAT4
DPPA4		FBRS
DSC2		FBXL14
DSE		FEZF2
DSG2		FGFBP3
DSP		FHL1
DUSP5		FHOD3
ECEL1P2		FJX1
EDIL3		FLRT3
EGLN3		FMN2
EHD2		FNDC3A
EIF4EBP1		FNIP2
ELF3		FOXK1
EML2		FRMD4A
ENO1		FRMD4B
EPB41L4B		FUT8
EPCAM		FUT9
EPHA1		FYN
EPHB4		FZD1
EPHX1		FZD3
EPHX3		GADD45A
EPOR		GALNT10
EPS8L1		GALNT2
EPS8L2		GAP43
ERBB2		GAS1
ERBB3		GBX2
ERP29		GFRA1
ESRG		GLI3
ESRP1		GLIS3
ESRP2		GOLM1
ETS1		GPC3
EXOC2		GPR98
F11R		GREB1
F2RL1		GREB1L
FABP5		GREM2
FAM124A		GSX1
FAM136A		GUCY1B3
FAM160A1		HECTD2
FAM20A		HIPK2
FAM60A		HMGCS1
FAM83D		HS6ST2
FAM83F		HSPA13
FAM83G		HSPH1
FAM83H		IDS
FAR2		IDS
FBLIM1		IFT57
FBN3		IGFBP2
FBXO41		ILDR2
FCGRT		IMPAD1
FERMT1		ING4
FGF2		INTU
FGF4		IRX1
FGFR4		ITGB8
FHDC1		JAG1
FKBP4		KAL1
FKBP8		KAT6A
FLT1		KCTD12
FOXA3		KCTD15
FOXH1		KCTD6
FOXI3		KIF1B
FOXN3		KIF21A
FOXO1		KLHDC8B
FURIN		KLHL25
FXYD5		L1CAM
FZD5		LAMA1
FZD7		LEF1
GABRA5		LGALS3BP
GABRB3		LGR5
GAL		LHFP
GALNT3		LIFR
GALNT7		LIMCH1
GCH1		LINC00632
GCNT2		LINC00925
GFPT1		LIPG
GFPT2		LIX1
GLB1L3		LMO2
GMDS		LPHN2
GNPTAB		LRP12
GOT2		LRP2
GPD2		LRP3
GPR143		LRRN2
GPR160		LRRN3
GPR176		LSAMP
GPRC5C		LZTFL1
GRAMD1A		MAB21L2
GRAMD3		MAGI2-AS3
GRB7		MAML3
GRHL2		MAP1A
GRID2		MAP1B
GRM4		MAP2
GRPR		MAPK10
GRTP1		MAPK4
GSDMD		MAPRE3
GTPBP3		MECOM
GULP1		MEGF9
GYLTL1B		MEIS1
H19		MEIS2
HAS3		MEIS3
HERC5		MEX3B
HES3		MFAP3
HESX1		MID1
HEY2		MLLT1
HHLA1		MN1
HIBADH		MOK
HIF3A		MSANTD4
HK1		MSI1
HMGN4		MSI2
HMGN5		MTSS1
HMHA1		MXRA7
HMOX1		NAB1
HOOK1		NAV1
HOOK2		NCALD
HPN		NDFIP1
HSD11B2		NDRG4
HSD17B4		NDST4
HSPA2		NECAB2
HTATIP2		NEDD9
HTR1D		NEK6
ICA1		NELL2
IGSF1		NEO1
IL27RA		NETO2
IL4R		NFASC
INADL		NHSL1
INHBE		NIN
IQGAP1		NKAIN4
IRF2BPL		NOTCH1
IRF6		NOVA1
ITGA6		NOVA2
ITM2C		NPAS3
ITPR3		NR2E1
JADE1		NR2F1
JADE2		NR2F1-AS1
JARID2		NR2F2
JPH1		NRG1
JPH3		NRIP1
JPX		NRN1
JUP		NRP1
KANK1		NRXN2
KANK2		NTN1
KCMF1		NTRK2
KCNK1		NUAK2
KCNK12		OLFM3
KCNK5		PAM
KCNN2		PANX1
KCNS3		PAX6
KDM2B		PCDH17
KDM4A		PCDH19
KDM4C		PDE4D
KDM6A		PEG10
KDR		PHC2
KIAA0040		PHTF1
KIAA0368		PI15
KIAA1244		PIK3R3
KIAA1522		PJA2
KIF26A		PKIA
KLRG2		PLAGL1
KRTCAP3		PLEKHA6
L1TD1		PLEKHG1
LAMC2		PLXNA1
LAPTM4B		PLXNA2
LAYN		PNMA1
LCK		POMC
LDB2		PON2
LDHA		PPP1R14C
LDHD		PREX1
LECT1		PRPF19
LEFTY1		PRR5L
LHFPL4		PRTG
LHPP		PSD3
LINC00371		PTMS
LINC00545		PTPRA
LINC00698		PTPRD
LINC00992		PTPRM
LINC01108		PTPRS
LINC01194		PTTG1IP
LINGO1		PUF60
LLGL2		PVRL3
LPAR3		QKI
LRAT		RAB14
LRP1		RAB32
LRRC16A		RAPGEF2
LRRC8A		RCN1
LSR		RFK
LY6E		RFX3
LYN		RFX4
MAD2L2		RGAG4
MAL2		RGS20
MAN2A1		RHBDD2
MAP2K3		RHOBTB2
MAP4K2		RHOU
MAP7		RMST
MAPK13		RND3
MARVELD2		ROBO2
MARVELD3		RPS27
MATK		RSPO1
MCCC2		RSPO3
MCOLN3		RUFY3
MDH1		S1PR1
MDN1		SACS
MFHAS1		SCG2
MID1IP1		SCUBE1
MIR367		SDCBP
MIR4697		SDK1
MLPH		SDK2
MMP25		SEMA5B
MMS19		SETBP1
MRAP2		SHC3
MREG		SIPA1L2
MRPS15		SLAIN1
MTA3		SLC22A23
MTHFD1		SLC2A8
MYBL2		SLC35F1
MYO1C		SLC8A1
MYO1E		SLIT2
MYOZ3		SMYD2
NACC2		SNN
NANOG		SORBS2
NANS		SOX2-OT
NASP		SOX21-AS1
NAV2		SOX5
NCAPG2		SOX6
NCKIPSD		SOX9
NCOR2		SP8
NET1		SPAG9
NFE2L3		SPATA13
NFKB2		SPATA13
NKX1-2		SPSB4
NLGN4X		SREK1
NLRX1		SRRM4
NME3		SSX2IP
NMRK2		ST6GALNAC5
NPAS1		STOX2
NRBF2		SVIP
NSD1		SYBU
NSUN7		SYT11
NUDT16P1		TBC1D9
NUP205		TCEAL1
OAT		TCF12
OAZ2		TEAD1
OCEL1		TENM3
OCLN		TENM4
OLFM2		TERF2IP
OLFML3		TEX261
OPLAH		TLE1
OSBPL1A		TLE4
OSTF1		TMCO1
OVOL2		TMEM164
PABPC1		TMEM169
PACSIN2		TMEM170B
PACSIN3		TMEM178A
PAIP2B		TMEM2
PAK1		TMEM222
PALD1		TMEM43
PAPLN		TMTC2
PARP1		TNFRSF19
PARP14		TOM1L2
PARVB		TP53BP1
PCDH1		TP53INP1
PCK2		TPBG
PCSK9		TRIB2
PDGFA		TRIM2
PDK3		TRIM24
PELP1		TRIM44
PERP		TSPAN11
PFN1		TSPAN13
PGAP2		TSPAN5
PHACTR2		TSPAN7
PHLDA2		TUSC3
PIEZO1		UBE2E3
PIF1		USP11
PIH1D1		VANGL2
PIK3CB		VASH1
PIK3CD		VEPH1
PIM2		VPS37B
PIP4K2A		VSTM2L
PISD		WASF3
PKP2		WHSC1
PKP3		WNT3
PKP4		WNT4
PLA2G16		WNT7A
PLAU		WSCD1
PLBD1		XPA
PLCB3		XPR1
PLEKHG6		XYLT1
PLIN2		ZBTB10
PMAIP1		ZBTB16
PNPLA6		ZBTB18
POC1A		ZC3H12C
PODXL		ZEB1
POLR3G		ZEB2
PPAP2C		ZFAND3
PPL		ZFHX3
PPM1B		ZFHX4-AS1
PPM1H		ZFP36L1
PPM1N		ZFPM2
PPP1R13L		ZFR
PPP1R14A		ZIC1
PPP1R1B		ZIC4
PPP1R3B		ZIC5
PPP2R2B		ZMYND11
PRDM14		ZNF423
PREP		ZNF436
PRICKLE1		ZNF48
PRKAR1B		ZNF521
PRKCD		ZNF536
PRKCDBP		ZNF618
PRKCQ-AS1		ZNF703
PRKCZ		ZNRF3
PRKD2		ZSWIM6
PROCR
PRR15
PRRX2
PRSS8
PSIP1
PTGIS
PTMA
PTP4A3
PTPN14
PTPN6
PWP2
PXN
PYGM
RAB17
RAB20
RAB25
RABGAP1L
RAP1GAP2
RARG
RASGEF1A
RASGRP2
RASL11B
RASSF7
RBM38
RBM47
RBPMS
RCC2
REXO2
RGL3
RGS10
RGS14
RHBDF2
RNF220
RP11-132A1.4
RPL39L
RPP25
RPRM
RPS6KA1
RRAS2
RREB1
RTN4IP1
RTP1
S100A16
SAP18
SCG3
SCG5
SCGB3A2
SCNN1A
SEMA3F
SEMA4A
SEMA4D
SEMA6B
SEPHS1
SEPP1
SEPW1
SERINC5
SH2B3
SHANK2
SHISA5
SIGIRR
SIPA1
SIRT1
SKIL
SLC12A4
SLC16A5
SLC1A5
SLC29A1
SLC30A3
SLC35F2
SLC38A2
SLC39A10
SLC39A4
SLC44A1
SLC4A11
SLC6A6
SLC7A3
SLTM
SMARCD2
SMCO4
SMIM14
SMPDL3B
SND1
SNTB1
SNTG2
SORBS1
SORL1
SOX13
SPINT1
SPINT2
SPRY4
SQSTM1
SSH3
ST14
ST6GAL1
STC1
STEAP3
STOM
STX16
SYN3
SYNGR3
SYT6
TAF4B
TARS
TBC1D1
TBC1D4
TBC1D8
TC2N
TCEA1
TCF7L1
TCIRG1
TDGF1
TDRP
TEAD3
TEAD4
TERF1
TERT
TESK2
TFE3
TGIF1
THBS4
THEMIS2
THY1
TJP2
TJP3
TLE2
TMC6
TMEM125
TMEM132B
TMEM177
TMEM200B
TMEM30B
TMEM37
TMEM52
TMEM63A
TMEM64
TMEM8A
TMPRSS2
TNFRSF21
TNFRSF8
TNIP2
TNNI3
TNNT1
TOMM7
TPD52
TRAF5
TRERF1
TRIB1
TRIM14
TRIM25
TRIM54
TRIM6
TRIM71
TRIML2
TRIP10
TSPEAR-AS1
TTLL12
TUBA1C
TUBA4A
TXLNG
TYRO3
UAP1L1
UBALD1
UBE2E2
UBE2G1
UGP2
UGT3A2
UGT8
UNC5B
UNC93B1
USO1
USP44
UXS1
VASH2
VAT1
VRTN
VSIG10
VSIG10L
VWA1
WASF2
WFDC2
WIPF3
XKR8
YWHAH
ZBTB44
ZC3HAV1
ZDHHC23
ZFP36
ZFP36L2
ZFP42
ZMYM2
ZMYND8
ZNF114
ZNF208
ZNF281
ZNF296
ZNF331
ZNF398
ZNF732
ZNF876P
ZNF90
ZNF93
ZSCAN10
