# Supplementary material for: Open chromatin dynamics reveals stage-specific transcriptional networks in hiPSC-based neurodevelopmental model
Source: Stem Cell Res. Author manuscript; Available in PMC 2018 Jun 29. (PMC6025752; doi:10.1016/j.scr.2018.03.014)
Supplement: 6 [file NIHMS975267-supplement-6.xlsx]

## Sheet: ATAC-seq_up_flat
Table S5_1. Enriched GO-term (BP) among genes showing ATAC-seq peak dynamic from hiPSC to N-D30 and N-d41: up_flat (FDR<0.05)
Category	Term	Count	%	PValue	Genes	List Total	Pop Hits	Pop Total	Fold Enrichment	Bonferroni	Benjamini	FDR
GOTERM_BP_FAT	GO:0000904~cell morphogenesis involved in differentiation	104	2.64362	3.92515e-19	1002, 3280, 9241, 3082, 4897, 57679, 288, 170302, 51176, 885, 23077, 9637, 6091, 6092, 9353, 1385, 5649, 3717, 26257, 3915, 6285, 7101, 10678, 9369, 57556, 64072, 214, 3897, 90249, 53405, 5803, 64919, 2596, 627, 389549, 23114, 6585, 1641, 9378, 3730, 9423, 596, 5629, 323, 2637, 491, 11023, 146760, 4009, 4772, 1630, 55079, 5818, 5781, 5578, 4851, 84628, 7852, 2047, 64843, 2049, 6662, 2619, 773, 19…	2433	244	13528	2.36993	1.84521e-15	1.84521e-15	7.4213e-16
GOTERM_BP_FAT	GO:0000902~cell morphogenesis	134	3.4062	9.3915e-19	1002, 284217, 3280, 9241, 3082, 4897, 57679, 288, 286, 170302, 51176, 885, 23077, 1894, 9637, 6091, 6092, 9353, 1385, 57216, 5649, 1794, 3717, 26257, 8195, 55553, 3915, 23122, 9053, 5754, 6285, 7101, 10678, 9369, 57556, 64072, 214, 8100, 3897, 90249, 53405, 5803, 57619, 64919, 2596, 389549, 627, 23114, 6585, 1641, 3730, 9378, 117177, 596, 9423, 6760, 5629, 323, 2637, 491, 11023, 146760, 4009, 477…	2433	356	13528	2.09289	4.41495e-15	2.20747e-15	1.77566e-15
GOTERM_BP_FAT	GO:0048667~cell morphogenesis involved in neuron differentiation	93	2.36401	1.12699e-18	1002, 5781, 5578, 3280, 4851, 4897, 57679, 288, 170302, 84628, 885, 7852, 23077, 2047, 64843, 2049, 2619, 773, 1947, 9637, 6647, 1946, 57731, 6091, 6092, 9353, 6507, 1385, 6256, 5649, 4747, 3717, 26257, 10371, 8633, 8828, 8829, 5314, 84189, 6285, 7101, 10678, 3800, 9369, 57556, 64072, 214, 7143, 5080, 1496, 3897, 5458, 5457, 667, 90249, 53405, 5803, 4983, 64919, 2596, 627, 389549, 4908, 5797, 231…	2433	209	13528	2.47416	5.29799e-15	1.766e-15	2.13081e-15
GOTERM_BP_FAT	GO:0030182~neuron differentiation	155	3.94001	1.26319e-18	1002, 219409, 3280, 4897, 57679, 288, 4825, 170302, 885, 23077, 132320, 2018, 9637, 6091, 6092, 9353, 2016, 1901, 1385, 5649, 3717, 26257, 3400, 84894, 5454, 6285, 26281, 7101, 10678, 9369, 57556, 64072, 214, 3897, 53405, 5801, 90249, 5803, 4803, 64919, 2596, 389549, 627, 23114, 6585, 1641, 3730, 9378, 596, 9423, 4010, 23287, 323, 2776, 2637, 767558, 10215, 9896, 491, 118427, 429, 11023, 182, 146…	2433	438	13528	1.96766	5.93823e-15	1.48456e-15	2.38831e-15
GOTERM_BP_FAT	GO:0048812~neuron projection morphogenesis	93	2.36401	5.10582e-18	1002, 5781, 5578, 4851, 4897, 57679, 288, 170302, 84628, 885, 7852, 23077, 2047, 64843, 2049, 1756, 2619, 773, 1947, 9637, 1946, 57731, 6091, 6092, 9353, 1385, 6256, 5649, 4747, 3717, 26257, 10371, 8633, 8828, 8829, 5314, 84189, 6285, 7101, 10678, 3800, 9369, 57556, 1956, 214, 7143, 5080, 1496, 3897, 5458, 5457, 667, 2697, 90249, 5803, 4983, 64919, 2596, 627, 389549, 4908, 5797, 23114, 4131, 8522…	2433	213	13528	2.4277	2.40025e-14	4.8005e-15	9.6536e-15
GOTERM_BP_FAT	GO:0007409~axonogenesis	86	2.18607	2.22034e-17	1002, 5781, 5578, 4851, 4897, 57679, 288, 170302, 84628, 885, 7852, 23077, 2047, 64843, 2049, 2619, 1947, 9637, 1946, 57731, 6091, 9353, 6092, 6256, 1385, 5649, 4747, 3717, 26257, 10371, 8633, 8828, 8829, 5314, 84189, 6285, 7101, 10678, 3800, 9369, 57556, 214, 7143, 5080, 1496, 3897, 5458, 5457, 667, 90249, 5803, 4983, 64919, 2596, 627, 389549, 4908, 5797, 23114, 4131, 6585, 1641, 9378, 3730, 658…	2433	193	13528	2.47761	1.04378e-13	1.73963e-14	4.198e-14
GOTERM_BP_FAT	GO:0048858~cell projection morphogenesis	100	2.54194	6.62016e-17	1002, 4897, 57679, 288, 170302, 885, 23077, 9637, 6091, 6092, 9353, 57216, 1385, 5649, 3717, 26257, 8195, 6285, 7101, 10678, 9369, 57556, 214, 8100, 3897, 90249, 5803, 64919, 2596, 627, 389549, 23114, 6585, 1641, 9378, 117177, 3730, 9423, 596, 323, 2637, 11023, 146760, 4009, 1630, 55079, 5818, 5781, 5578, 4851, 64446, 129880, 84628, 7852, 2047, 64843, 2049, 1756, 2619, 773, 1947, 1946, 57731, 625…	2433	245	13528	2.26947	5.21916e-13	7.4607e-14	2.10942e-13
GOTERM_BP_FAT	GO:0032989~cellular component morphogenesis	138	3.50788	9.15726e-16	1002, 284217, 3280, 9241, 3082, 4897, 57679, 288, 286, 170302, 7168, 51176, 9148, 885, 23077, 1894, 9637, 6091, 6092, 9353, 1385, 57216, 5649, 1794, 3717, 26257, 8195, 55553, 3915, 23122, 9053, 5754, 6285, 7101, 10678, 9369, 57556, 64072, 214, 928, 8100, 3897, 90249, 53405, 5803, 57619, 64919, 2596, 389549, 627, 23114, 6585, 1641, 3730, 9378, 117177, 596, 9423, 6760, 5629, 323, 2637, 27302, 491, …	2433	397	13528	1.93277	4.17533e-12	5.21916e-13	1.67644e-12
GOTERM_BP_FAT	GO:0032990~cell part morphogenesis	100	2.54194	2.96967e-15	1002, 4897, 57679, 288, 170302, 885, 23077, 9637, 6091, 6092, 9353, 57216, 1385, 5649, 3717, 26257, 8195, 6285, 7101, 10678, 9369, 57556, 214, 8100, 3897, 90249, 5803, 64919, 2596, 627, 389549, 23114, 6585, 1641, 9378, 117177, 3730, 9423, 596, 323, 2637, 11023, 146760, 4009, 1630, 55079, 5818, 5781, 5578, 4851, 64446, 129880, 84628, 7852, 2047, 64843, 2049, 1756, 2619, 773, 1947, 1946, 57731, 625…	2433	256	13528	2.17196	1.40917e-11	1.56575e-12	5.66214e-12
GOTERM_BP_FAT	GO:0007411~axon guidance	56	1.42349	3.772e-15	1002, 288, 170302, 7852, 23077, 2047, 64843, 2049, 2619, 9637, 1947, 1946, 6091, 9353, 6092, 5649, 10371, 8828, 8633, 8829, 3800, 10678, 9369, 57556, 214, 7143, 5080, 5458, 3897, 90249, 4983, 2596, 389549, 627, 5797, 4908, 23114, 6585, 3730, 9378, 658, 9423, 2045, 2043, 323, 8609, 2637, 655, 2736, 6233, 351, 11023, 4009, 1630, 55079, 5818	2433	107	13528	2.91002	1.77451e-11	1.77447e-12	7.13873e-12
GOTERM_BP_FAT	GO:0031175~neuron projection development	98	2.4911	2.5478e-14	1002, 4897, 57679, 288, 170302, 885, 23077, 9637, 6091, 6092, 9353, 1385, 5649, 3717, 26257, 84894, 6285, 7101, 10678, 9369, 57556, 214, 3897, 90249, 5803, 4803, 64919, 2596, 627, 389549, 23114, 6585, 1641, 9378, 3730, 9423, 596, 323, 2637, 11023, 146760, 4009, 1630, 55079, 5818, 5781, 5578, 4851, 84628, 7852, 2047, 64843, 2049, 1756, 2619, 773, 1947, 1946, 57731, 57626, 6256, 4747, 10371, 2668, …	2433	256	13528	2.12852	1.19519e-10	1.08653e-11	4.80727e-11
GOTERM_BP_FAT	GO:0030030~cell projection organization	127	3.22827	2.76242e-14	688, 1002, 4897, 57679, 288, 170302, 7168, 9148, 885, 23077, 9637, 6091, 6092, 9353, 1385, 57216, 5649, 3717, 26257, 7410, 8195, 84894, 6285, 822, 7101, 10678, 27019, 9369, 57556, 64072, 214, 9576, 8100, 3897, 90249, 53405, 5803, 4803, 64919, 2596, 8440, 389549, 627, 23114, 6585, 1641, 9378, 117177, 3730, 596, 9423, 323, 2637, 491, 11023, 146760, 6386, 4009, 121512, 1630, 55079, 5818, 5781, 5578,…	2433	368	13528	1.91888	1.29957e-10	1.08298e-11	5.22693e-11
GOTERM_BP_FAT	GO:0048666~neuron development	119	3.02491	5.0102e-14	1002, 3280, 4897, 57679, 288, 170302, 885, 23077, 132320, 9637, 6091, 6092, 9353, 1385, 5649, 3717, 26257, 84894, 6285, 7101, 10678, 9369, 57556, 64072, 214, 3897, 90249, 53405, 5803, 4803, 64919, 2596, 389549, 627, 23114, 6585, 1641, 9378, 3730, 596, 9423, 4010, 323, 2776, 2637, 9896, 491, 118427, 429, 11023, 146760, 4009, 1630, 55079, 5818, 6656, 5781, 431707, 5578, 4851, 25861, 84628, 7852, 20…	2433	339	13528	1.95182	2.35384e-10	1.81065e-11	9.46687e-11
GOTERM_BP_FAT	GO:0006928~cell motion	148	3.76207	1.97423e-12	5168, 154796, 338, 4040, 1002, 4046, 284217, 3479, 4897, 949, 4898, 947, 288, 3676, 170302, 7168, 7804, 9148, 1289, 885, 23077, 5159, 2018, 9637, 5743, 6091, 6092, 9353, 2321, 5362, 5649, 1907, 1794, 3717, 7410, 6695, 3915, 23122, 23314, 1000, 5454, 7101, 10678, 9369, 57556, 214, 928, 3897, 25981, 90249, 7424, 1130, 56751, 2596, 8440, 389549, 627, 5420, 23114, 6585, 5828, 1641, 3730, 9378, 9423, …	2433	475	13528	1.73245	9.28071e-09	6.62908e-10	3.73263e-09
GOTERM_BP_FAT	GO:0007155~cell adhesion	197	5.00763	1.3045e-11	56097, 3280, 55742, 221935, 949, 4897, 947, 1310, 948, 147409, 51176, 7162, 7067, 1828, 6091, 6092, 28316, 5649, 28513, 3490, 3915, 54798, 3910, 158326, 5754, 64072, 214, 928, 22918, 10085, 23114, 8857, 3730, 91653, 117178, 64084, 1301, 285704, 8754, 1303, 320, 137075, 183, 81578, 22915, 7058, 79633, 388585, 10580, 4753, 9076, 4756, 4254, 10446, 261734, 55914, 50863, 4745, 10666, 8828, 8829, 4978…	2433	700	13528	1.5648	6.13246e-08	4.08831e-09	2.46642e-08
GOTERM_BP_FAT	GO:0022610~biological adhesion	197	5.00763	1.51122e-11	56097, 3280, 55742, 221935, 949, 4897, 947, 1310, 948, 147409, 51176, 7162, 7067, 1828, 6091, 6092, 28316, 5649, 28513, 3490, 3915, 54798, 3910, 158326, 5754, 64072, 214, 928, 22918, 10085, 23114, 8857, 3730, 91653, 117178, 64084, 1301, 285704, 8754, 1303, 320, 137075, 183, 81578, 22915, 7058, 79633, 388585, 10580, 4753, 9076, 4756, 4254, 10446, 261734, 55914, 50863, 4745, 10666, 8828, 8829, 4978…	2433	701	13528	1.56257	7.10421e-08	4.44013e-09	2.85726e-08
GOTERM_BP_FAT	GO:0007167~enzyme linked receptor protein signaling pathway	113	2.87239	1.95164e-11	10818, 3084, 9241, 3082, 284, 6497, 4921, 5159, 4488, 10140, 4214, 29988, 2321, 6885, 1385, 25976, 3717, 7071, 7074, 7204, 9365, 26281, 1436, 5618, 56034, 53358, 28996, 51199, 51196, 4803, 7424, 8440, 7048, 4093, 4092, 7044, 4091, 5764, 5156, 92, 6760, 90, 9564, 91851, 285704, 8660, 8754, 27302, 10603, 7323, 1839, 116, 117, 5781, 2051, 10580, 2898, 55816, 2248, 2047, 2049, 2066, 5793, 773, 5796, …	2433	342	13528	1.83715	9.17465e-08	5.39686e-09	3.68997e-08
GOTERM_BP_FAT	GO:0030900~forebrain development	62	1.576	1.07119e-10	6657, 6658, 10818, 6656, 7025, 7026, 219409, 3280, 431707, 9241, 4851, 5992, 10395, 170302, 51176, 7804, 6926, 2066, 2018, 145258, 4036, 2122, 2016, 22943, 1385, 5649, 93986, 8195, 3400, 2909, 5122, 5454, 7101, 1600, 7471, 1745, 317, 1746, 8100, 5080, 1499, 6887, 389549, 4781, 552, 220, 7155, 2776, 2736, 2737, 2691, 4487, 9839, 351, 429, 3975, 2138, 2534, 4009, 7531, 55079, 85416	2433	152	13528	2.26798	5.03567e-07	2.79759e-08	2.0253e-07
GOTERM_BP_FAT	GO:0045165~cell fate commitment	58	1.47433	1.61179e-10	6657, 388585, 10818, 50937, 7026, 219409, 3280, 4851, 4825, 2248, 6660, 64843, 6662, 2619, 2066, 30812, 639, 6299, 84504, 28514, 2668, 11281, 2255, 55553, 9314, 6934, 4087, 860, 7101, 7471, 1745, 1746, 3169, 343472, 5081, 5080, 121643, 7473, 1499, 2596, 4908, 596, 10253, 10252, 5897, 5629, 3475, 10215, 650, 2736, 2737, 6998, 429, 182, 4286, 2138, 2139, 338917	2433	139	13528	2.32009	7.57703e-07	3.98791e-08	3.04742e-07
GOTERM_BP_FAT	GO:0007423~sensory organ development	82	2.08439	1.96016e-10	6657, 388585, 10818, 1290, 6656, 5915, 3280, 9241, 1295, 2703, 7490, 55584, 55084, 10586, 3778, 25861, 4212, 1289, 2047, 7545, 2619, 1280, 145258, 2904, 6647, 4214, 7976, 1427, 779, 28514, 93986, 2255, 23418, 2909, 9314, 6935, 26281, 25945, 7101, 7471, 1889, 1956, 64072, 5080, 5458, 1499, 1687, 53405, 64919, 627, 84059, 5797, 10018, 4094, 220, 1409, 658, 596, 10253, 9935, 5156, 4010, 5629, 2637, …	2433	229	13528	1.99099	9.21472e-07	4.60736e-08	3.70609e-07
GOTERM_BP_FAT	GO:0031328~positive regulation of cellular biosynthetic process	188	4.77885	3.94989e-10	4208, 688, 10891, 2149, 219409, 3280, 940, 1316, 3479, 282991, 7490, 221937, 51176, 4212, 57178, 7067, 22807, 30812, 54997, 58499, 7547, 4214, 1901, 1385, 122042, 116496, 3717, 4299, 133522, 10626, 80034, 55553, 406, 8538, 11146, 79612, 4222, 4790, 23314, 4792, 5454, 50674, 19, 56034, 168620, 7189, 22924, 28996, 23426, 2274, 64919, 23090, 22926, 4781, 5806, 4094, 4093, 8445, 10413, 84722, 23522, …	2433	685	13528	1.52601	1.85684e-06	8.8421e-08	7.46806e-07
GOTERM_BP_FAT	GO:0009891~positive regulation of biosynthetic process	189	4.80427	7.8942e-10	4208, 688, 10891, 2149, 219409, 3280, 940, 1316, 3479, 282991, 7490, 221937, 51176, 4212, 57178, 7067, 22807, 30812, 54997, 58499, 7547, 4214, 1901, 1385, 122042, 116496, 3717, 4299, 133522, 10626, 80034, 55553, 406, 8538, 11146, 79612, 4222, 4790, 23314, 4792, 5454, 50674, 19, 56034, 168620, 7189, 22924, 28996, 23426, 2274, 64919, 23090, 22926, 4781, 5806, 4094, 4093, 8445, 10413, 84722, 23522, …	2433	695	13528	1.51206	3.71105e-06	1.68685e-07	1.49256e-06
GOTERM_BP_FAT	GO:0010628~positive regulation of gene expression	163	4.14337	1.19955e-09	4208, 688, 10891, 219409, 2149, 3280, 1316, 3479, 282991, 2099, 7490, 221937, 51176, 4212, 57178, 7067, 22807, 30812, 54997, 58499, 7547, 4214, 1901, 1385, 4299, 133522, 10626, 80034, 55553, 406, 8538, 79612, 4222, 4790, 4792, 23314, 5454, 50674, 168620, 22924, 28996, 23426, 2274, 64919, 23090, 22926, 4781, 4094, 4093, 10413, 84722, 23522, 29969, 245806, 4010, 2309, 5629, 90, 2304, 9759, 285704, …	2433	581	13528	1.55992	5.63909e-06	2.45178e-07	2.268e-06
GOTERM_BP_FAT	GO:0050767~regulation of neurogenesis	63	1.60142	2.3145e-09	6657, 388585, 1002, 22871, 3280, 9241, 4851, 375567, 4897, 4825, 27339, 22902, 6660, 64843, 4155, 80279, 773, 6091, 9353, 6092, 3815, 4741, 4747, 79191, 5978, 84504, 28514, 10371, 8829, 7074, 84894, 3400, 1000, 5454, 50674, 7101, 5087, 1745, 7516, 7476, 1746, 3169, 343472, 5080, 4803, 7424, 627, 7520, 4908, 4131, 596, 9423, 650, 2736, 655, 11023, 429, 2138, 894, 4009, 7533, 4915, 4067	2433	166	13528	2.1102	1.08804e-05	4.53352e-07	4.37603e-06
GOTERM_BP_FAT	GO:0045941~positive regulation of transcription	158	4.01627	2.49362e-09	4208, 688, 10891, 219409, 2149, 3280, 1316, 3479, 282991, 7490, 221937, 51176, 4212, 57178, 7067, 22807, 30812, 54997, 58499, 7547, 4214, 1901, 1385, 4299, 133522, 10626, 80034, 55553, 406, 8538, 79612, 4222, 4790, 4792, 23314, 5454, 50674, 168620, 22924, 28996, 23426, 2274, 64919, 23090, 22926, 4781, 4094, 4093, 10413, 84722, 23522, 29969, 245806, 4010, 2309, 5629, 90, 2304, 9759, 285704, 10499,…	2433	564	13528	1.55765	1.17224e-05	4.689e-07	4.71469e-06
GOTERM_BP_FAT	GO:0060284~regulation of cell development	73	1.85562	2.81773e-09	6657, 388585, 1002, 22871, 3280, 9241, 4851, 375567, 4897, 4825, 27339, 22902, 3486, 6660, 64843, 6926, 4155, 80279, 773, 6091, 9353, 6092, 3815, 4741, 4747, 79191, 5978, 10371, 28514, 84504, 8829, 7074, 84894, 3400, 1000, 4087, 5454, 50674, 7101, 5087, 1745, 7516, 7476, 1746, 3169, 343472, 5080, 4803, 7424, 627, 7520, 4908, 4131, 4092, 91653, 9423, 596, 5629, 9734, 9759, 650, 2736, 655, 6233, 46…	2433	205	13528	1.97998	1.32461e-05	5.09467e-07	5.32749e-06
GOTERM_BP_FAT	GO:0048598~embryonic morphogenesis	98	2.4911	3.69831e-09	154796, 10818, 50937, 4040, 221833, 3280, 9241, 51176, 6497, 2201, 7545, 4488, 1280, 9353, 57216, 6885, 8195, 3142, 23314, 25831, 5754, 51715, 64072, 317, 8100, 7189, 80856, 53405, 57619, 7424, 7048, 220, 92, 5629, 90, 2776, 2637, 2304, 1301, 491, 6670, 9620, 6657, 7703, 7704, 5915, 4851, 60529, 56963, 10395, 55084, 55584, 10586, 23405, 6926, 2619, 145258, 6647, 2122, 8626, 22943, 7976, 2255, 543…	2433	307	13528	1.77492	1.73856e-05	6.43916e-07	6.9924e-06
GOTERM_BP_FAT	GO:0051173~positive regulation of nitrogen compound metabolic process	175	4.4484	3.85947e-09	4208, 688, 10891, 219409, 2149, 92906, 3280, 1316, 3479, 282991, 7490, 221937, 51176, 4212, 57178, 7067, 22807, 30812, 54997, 58499, 7547, 4214, 1901, 1385, 122042, 5037, 3717, 4299, 133522, 10626, 80034, 55553, 406, 8538, 79612, 4222, 4790, 23314, 4792, 5454, 50674, 19, 56034, 168620, 22924, 28996, 23426, 2274, 64919, 23090, 22926, 4781, 5806, 4094, 4093, 10413, 84722, 23522, 29969, 5156, 245806…	2433	644	13528	1.51093	1.81432e-05	6.47978e-07	7.29712e-06
GOTERM_BP_FAT	GO:0010557~positive regulation of macromolecule biosynthetic process	177	4.49924	4.31924e-09	4208, 688, 10891, 219409, 2149, 3280, 940, 1316, 3479, 282991, 7490, 221937, 51176, 4212, 57178, 7067, 22807, 30812, 54997, 58499, 7547, 4214, 1901, 1385, 116496, 4299, 133522, 10626, 80034, 55553, 406, 8538, 11146, 79612, 4222, 4790, 23314, 4792, 5454, 50674, 56034, 168620, 7189, 22924, 28996, 23426, 2274, 64919, 23090, 22926, 4781, 4094, 4093, 8445, 10413, 84722, 23522, 29969, 5156, 245806, 401…	2433	654	13528	1.50483	2.03046e-05	7.00164e-07	8.16641e-06
GOTERM_BP_FAT	GO:0051960~regulation of nervous system development	69	1.75394	5.21688e-09	6657, 388585, 1002, 22871, 5578, 3280, 9241, 4851, 3479, 375567, 4897, 4825, 27339, 22902, 6660, 64843, 4155, 80279, 773, 6091, 9353, 6092, 3815, 4741, 4747, 79191, 5978, 10371, 84504, 28514, 8829, 7074, 84894, 3400, 1000, 5454, 50674, 7101, 5087, 1745, 7516, 7476, 1746, 3169, 343472, 5080, 1950, 4803, 7424, 627, 7520, 4908, 4131, 9423, 596, 650, 2736, 655, 6233, 429, 11023, 3975, 2138, 894, 4009…	2433	192	13528	1.9982	2.45243e-05	8.17485e-07	9.86358e-06
GOTERM_BP_FAT	GO:0051254~positive regulation of RNA metabolic process	138	3.50788	5.57397e-09	4208, 10891, 219409, 2149, 92906, 3280, 1316, 3479, 7490, 221937, 51176, 4212, 57178, 7067, 22807, 30812, 54997, 58499, 7547, 4214, 1901, 1385, 4299, 133522, 10626, 80034, 55553, 406, 8538, 4790, 4222, 79612, 4792, 23314, 5454, 50674, 168620, 22924, 28996, 23426, 2274, 64919, 22926, 4781, 4094, 10413, 84722, 29969, 245806, 4010, 2309, 5629, 2304, 9759, 10499, 429, 55534, 26747, 338917, 2000, 6657…	2433	481	13528	1.59524	2.62029e-05	8.45265e-07	1.05387e-05
GOTERM_BP_FAT	GO:0045893~positive regulation of transcription, DNA-dependent	137	3.48246	5.90005e-09	4208, 10891, 219409, 2149, 3280, 1316, 3479, 7490, 221937, 51176, 4212, 57178, 7067, 22807, 30812, 54997, 58499, 7547, 4214, 1901, 1385, 4299, 133522, 10626, 80034, 55553, 406, 8538, 4790, 4222, 79612, 4792, 23314, 5454, 50674, 168620, 22924, 28996, 23426, 2274, 64919, 22926, 4781, 4094, 10413, 84722, 29969, 245806, 4010, 2309, 5629, 2304, 9759, 10499, 429, 55534, 26747, 338917, 2000, 6657, 6595,…	2433	477	13528	1.59696	2.77357e-05	8.66753e-07	1.11552e-05
GOTERM_BP_FAT	GO:0035295~tube development	76	1.93188	5.96301e-09	5915, 3280, 9241, 4851, 3479, 56963, 10395, 23405, 129880, 9509, 7852, 6926, 6493, 6299, 7547, 9394, 9353, 6092, 2321, 7976, 8626, 6885, 57216, 2719, 26257, 2668, 93986, 8195, 2255, 8829, 55366, 54361, 2909, 23414, 5125, 4087, 25831, 5754, 5087, 317, 64759, 3169, 27086, 8092, 8100, 1950, 7474, 1499, 7189, 8817, 57619, 627, 83716, 7048, 4781, 10018, 100, 596, 10253, 10252, 5156, 5629, 90, 2637, 65…	2433	220	13528	1.9208	2.80317e-05	8.49458e-07	1.12743e-05
GOTERM_BP_FAT	GO:0010604~positive regulation of macromolecule metabolic process	220	5.59227	6.98177e-09	4208, 10891, 92906, 3280, 940, 1316, 3479, 4898, 7490, 221937, 51176, 4212, 7067, 22807, 54997, 58499, 4214, 3717, 133522, 10626, 55553, 406, 79612, 4222, 4790, 4792, 8100, 7189, 22924, 22926, 4781, 4094, 4093, 8445, 4092, 23522, 83734, 2309, 5629, 2304, 10213, 285704, 8754, 10499, 429, 55534, 7324, 183, 185, 2000, 6595, 388585, 6594, 5915, 4851, 10580, 3622, 4254, 7994, 2104, 5325, 4656, 23034, …	2433	857	13528	1.42736	3.28208e-05	9.65332e-07	1.32005e-05
GOTERM_BP_FAT	GO:0016055~Wnt receptor signaling pathway	53	1.34723	7.33054e-09	4040, 8532, 284654, 6423, 6422, 25928, 8321, 10297, 8324, 51176, 27130, 607, 56998, 53944, 22943, 7976, 80319, 7482, 7481, 340419, 27122, 27123, 5494, 8313, 54361, 6932, 283106, 4693, 6934, 1456, 7471, 2932, 7476, 7477, 8945, 7479, 7473, 7474, 1499, 23291, 1500, 7088, 595, 83439, 26959, 51384, 85458, 4286, 83999, 29117, 7090, 7091, 84870	2433	133	13528	2.21572	3.44603e-05	9.84596e-07	1.38599e-05
GOTERM_BP_FAT	GO:0045935~positive regulation of nucleobase, nucleoside, nucleotide and nucleic acid metabolic process	169	4.29588	9.55601e-09	4208, 688, 10891, 219409, 2149, 92906, 3280, 1316, 3479, 282991, 7490, 221937, 51176, 4212, 57178, 7067, 22807, 30812, 54997, 58499, 7547, 4214, 1901, 1385, 122042, 4299, 133522, 10626, 80034, 55553, 406, 8538, 79612, 4222, 4790, 4792, 23314, 5454, 50674, 19, 56034, 168620, 22924, 28996, 23426, 2274, 64919, 23090, 22926, 4781, 4094, 4093, 10413, 84722, 23522, 29969, 5156, 245806, 4010, 2309, 5629…	2433	624	13528	1.50589	4.49218e-05	1.24785e-06	1.80676e-05
GOTERM_BP_FAT	GO:0016481~negative regulation of transcription	132	3.35536	1.06182e-08	4208, 8531, 3720, 3084, 3146, 3280, 3281, 23462, 7490, 9866, 221937, 8321, 51176, 4212, 29995, 7067, 6497, 6493, 1488, 56998, 4194, 22882, 3096, 222894, 10472, 7071, 55553, 3400, 8538, 115677, 4790, 23314, 23316, 7101, 54880, 7227, 27086, 25776, 23013, 28996, 9774, 474338, 23090, 7181, 4092, 647033, 23522, 7529, 5629, 2304, 1112, 9759, 5569, 55170, 10215, 10499, 64426, 11023, 6657, 6595, 388585, …	2433	459	13528	1.59902	4.9915e-05	1.34909e-06	2.00759e-05
GOTERM_BP_FAT	GO:0007389~pattern specification process	86	2.18607	2.31599e-08	10818, 7703, 221833, 4040, 7026, 7704, 3280, 9241, 4851, 60529, 5991, 6423, 6422, 57822, 25928, 4825, 51176, 7852, 6926, 7545, 6493, 2619, 2018, 145258, 1947, 7547, 7832, 56998, 2016, 2321, 8626, 80319, 5649, 444, 28514, 84504, 3955, 8195, 2255, 8829, 340665, 8313, 4222, 23314, 6935, 5125, 4087, 54880, 7471, 5087, 51715, 1745, 7476, 1746, 5081, 8092, 5080, 8100, 7473, 1499, 28996, 79068, 57619, 5…	2433	267	13528	1.79093	0.000108869	2.86512e-06	4.37885e-05
GOTERM_BP_FAT	GO:0045892~negative regulation of transcription, DNA-dependent	107	2.71988	2.5411e-08	4208, 8531, 3720, 3146, 3280, 3281, 23462, 7490, 9866, 221937, 51176, 4212, 29995, 6497, 6493, 1488, 56998, 4194, 22882, 3096, 10472, 7071, 55553, 8538, 4790, 115677, 23314, 23316, 7101, 54880, 7227, 27086, 25776, 23013, 28996, 7181, 4092, 647033, 5629, 1112, 9759, 2304, 10215, 55170, 5569, 10499, 11023, 6657, 6595, 388585, 7703, 7025, 7026, 7704, 7707, 5915, 9971, 84174, 6926, 6925, 6662, 9612, …	2433	356	13528	1.67119	0.00011945	3.063e-06	4.80448e-05
GOTERM_BP_FAT	GO:0048870~cell motility	95	2.41484	3.60954e-08	154796, 338, 1767, 6656, 4040, 7025, 7026, 284217, 5578, 4897, 949, 4898, 947, 3676, 115908, 170302, 4254, 7804, 9148, 1289, 885, 7852, 5159, 27035, 2018, 1947, 5796, 6091, 9353, 2321, 3815, 5362, 5649, 1794, 1907, 2668, 7410, 8828, 8829, 3915, 23122, 2113, 23314, 1000, 5454, 7101, 1600, 7471, 7141, 9846, 64759, 343472, 5080, 1496, 8613, 5457, 25981, 84159, 4983, 56751, 1130, 7424, 389549, 8440, …	2433	307	13528	1.72059	0.00016967	4.2421e-06	6.82456e-05
GOTERM_BP_FAT	GO:0051674~localization of cell	95	2.41484	3.60954e-08	154796, 338, 1767, 6656, 4040, 7025, 7026, 284217, 5578, 4897, 949, 4898, 947, 3676, 115908, 170302, 4254, 7804, 9148, 1289, 885, 7852, 5159, 27035, 2018, 1947, 5796, 6091, 9353, 2321, 3815, 5362, 5649, 1794, 1907, 2668, 7410, 8828, 8829, 3915, 23122, 2113, 23314, 1000, 5454, 7101, 1600, 7471, 7141, 9846, 64759, 343472, 5080, 1496, 8613, 5457, 25981, 84159, 4983, 56751, 1130, 7424, 389549, 8440, …	2433	307	13528	1.72059	0.00016967	4.2421e-06	6.82456e-05
GOTERM_BP_FAT	GO:0010629~negative regulation of gene expression	140	3.55872	3.92213e-08	4208, 8531, 3720, 3084, 3146, 3280, 3281, 23462, 7490, 9866, 221937, 8739, 8321, 51176, 4212, 29995, 7067, 6497, 6493, 1488, 56998, 4194, 22882, 3096, 222894, 10472, 7071, 55553, 27327, 8538, 3400, 115677, 4790, 23314, 23316, 7101, 54880, 7227, 90459, 27086, 25776, 23013, 28996, 9774, 474338, 23090, 7181, 4092, 23112, 647033, 23522, 7529, 5629, 2304, 9759, 1112, 5569, 55170, 10215, 10499, 64426, …	2433	504	13528	1.5445	0.000184362	4.49705e-06	7.41558e-05
GOTERM_BP_FAT	GO:0016477~cell migration	87	2.21149	5.73669e-08	154796, 6656, 4040, 7025, 7026, 284217, 5578, 949, 4897, 4898, 947, 3676, 115908, 170302, 4254, 7804, 1289, 7852, 885, 5159, 27035, 2018, 1947, 5796, 6091, 9353, 2321, 3815, 5362, 5649, 1794, 1907, 2668, 7410, 8828, 8829, 3915, 23122, 23314, 1000, 5454, 7101, 1600, 7471, 9846, 64759, 343472, 1496, 5080, 8613, 5457, 84159, 56751, 1130, 7424, 4983, 389549, 8440, 5420, 3655, 2028, 5828, 1641, 3672, …	2433	276	13528	1.75268	0.000269646	6.42098e-06	0.000108464
GOTERM_BP_FAT	GO:0045664~regulation of neuron differentiation	51	1.29639	6.30559e-08	6657, 388585, 1002, 22871, 3280, 4851, 9241, 375567, 4897, 4825, 27339, 22902, 6660, 64843, 4155, 80279, 773, 6091, 9353, 6092, 4741, 79191, 4747, 5978, 28514, 10371, 8829, 7074, 3400, 84894, 1000, 5454, 50674, 7101, 5087, 7476, 3169, 343472, 5080, 4803, 627, 4131, 596, 9423, 2736, 429, 2138, 894, 7533, 4009, 4915	2433	133	13528	2.13211	0.000296382	6.8936e-06	0.00011922
GOTERM_BP_FAT	GO:0051253~negative regulation of RNA metabolic process	107	2.71988	6.59655e-08	4208, 8531, 3720, 3146, 3280, 3281, 23462, 7490, 9866, 221937, 51176, 4212, 29995, 6497, 6493, 1488, 56998, 4194, 22882, 3096, 10472, 7071, 55553, 8538, 4790, 115677, 23314, 23316, 7101, 54880, 7227, 27086, 25776, 23013, 28996, 7181, 4092, 647033, 5629, 1112, 9759, 2304, 10215, 55170, 5569, 10499, 11023, 6657, 6595, 388585, 7703, 7025, 7026, 7704, 7707, 5915, 9971, 84174, 6926, 6925, 6662, 9612, …	2433	362	13528	1.64349	0.000310056	7.04779e-06	0.000124721
GOTERM_BP_FAT	GO:0006357~regulation of transcription from RNA polymerase II promoter	187	4.75343	9.15398e-08	4208, 8531, 10891, 3720, 219409, 3280, 1108, 3146, 1316, 1107, 3281, 23462, 3479, 7490, 27063, 221937, 22906, 4825, 51176, 4212, 57178, 29995, 7067, 6497, 22807, 6493, 30812, 58499, 7547, 56998, 4194, 4214, 22882, 3096, 1901, 1385, 133522, 10472, 7071, 80034, 8725, 55553, 406, 8538, 3400, 4222, 4790, 23314, 4792, 5932, 5454, 50674, 7101, 54880, 27086, 168620, 23013, 28996, 2274, 64919, 22926, 718…	2433	727	13528	1.43021	0.000430236	9.56281e-06	0.000173074
GOTERM_BP_FAT	GO:0007267~cell-cell signaling	159	4.04169	1.28365e-07	8224, 10818, 22871, 338557, 30820, 3082, 2741, 8743, 9248, 57679, 387597, 8321, 40, 5443, 4311, 6299, 4036, 4884, 5037, 3351, 3354, 7071, 7200, 4693, 6014, 56923, 26281, 6751, 57369, 9369, 18, 9228, 53358, 27115, 168620, 6375, 627, 23095, 2831, 9378, 223, 814, 5241, 818, 23287, 320, 9568, 51384, 321, 10077, 291, 183, 6386, 9229, 5818, 1837, 6657, 116, 7022, 4857, 9289, 2913, 4852, 5578, 2700, 291…	2433	600	13528	1.47346	0.000603263	1.31183e-05	0.0002427
GOTERM_BP_FAT	GO:0042127~regulation of cell proliferation	199	5.05846	1.31631e-07	3720, 3280, 3084, 940, 8317, 3479, 10203, 3486, 6497, 4488, 54997, 1488, 5743, 2321, 3488, 3717, 7071, 3490, 3915, 8313, 51761, 1491, 4792, 1493, 6751, 928, 27086, 10221, 144455, 8440, 627, 7048, 4781, 6745, 5241, 5764, 817, 5629, 5340, 6203, 182, 183, 185, 1839, 6595, 84432, 10950, 5915, 4851, 10586, 4254, 27035, 55122, 7832, 5321, 301, 2122, 23543, 2263, 3815, 8626, 2261, 444, 8822, 2255, 8829,…	2433	787	13528	1.40595	0.000618606	1.31658e-05	0.000248875
GOTERM_BP_FAT	GO:0045944~positive regulation of transcription from RNA polymerase II promoter	108	2.7453	1.33992e-07	4208, 219409, 10891, 3280, 1316, 3479, 7490, 51176, 4212, 57178, 7067, 22807, 30812, 58499, 7547, 4214, 1901, 1385, 133522, 80034, 55553, 406, 8538, 4790, 4222, 4792, 23314, 5454, 50674, 168620, 28996, 64919, 22926, 4781, 4094, 10413, 245806, 2309, 4010, 9759, 10499, 429, 55534, 26747, 338917, 2000, 6657, 7021, 6595, 388585, 9968, 7707, 5915, 4851, 8573, 5992, 60529, 6314, 6660, 5325, 9971, 4656,…	2433	371	13528	1.61861	0.000629697	1.31227e-05	0.000253338
GOTERM_BP_FAT	GO:0007169~transmembrane receptor protein tyrosine kinase signaling pathway	73	1.85562	1.77435e-07	116, 117, 10818, 5781, 2051, 3084, 3082, 10580, 284, 2898, 55816, 2248, 2047, 4921, 2049, 5159, 2066, 5793, 773, 5795, 55914, 29988, 2263, 2321, 3815, 25976, 2261, 3717, 8822, 2887, 2255, 8829, 7074, 9788, 3643, 5786, 4643, 2059, 238, 9365, 26281, 1436, 5618, 1956, 56034, 53358, 1950, 64651, 8817, 51199, 51196, 4803, 84159, 7424, 8440, 8503, 2044, 2045, 5156, 1969, 2042, 6760, 2043, 9564, 2690, 8…	2433	224	13528	1.81203	0.000833776	1.70228e-05	0.000335477
GOTERM_BP_FAT	GO:0001501~skeletal system development	95	2.41484	2.65119e-07	7703, 1290, 7704, 1297, 5578, 9241, 3479, 1009, 60529, 56243, 1310, 7123, 3486, 6660, 7067, 6926, 5159, 6399, 4488, 6662, 2619, 1280, 145258, 4313, 302, 5743, 9061, 5549, 305, 8626, 3488, 779, 25976, 2261, 6197, 7071, 1591, 6694, 8788, 2662, 55553, 8313, 8538, 23314, 6935, 5125, 860, 2131, 5087, 7227, 1745, 1956, 56172, 7476, 1746, 5081, 8092, 64651, 7474, 1499, 7189, 8817, 415, 2274, 84159, 1063…	2433	319	13528	1.65586	0.00124555	2.49261e-05	0.00050126
GOTERM_BP_FAT	GO:0007242~intracellular signaling cascade	294	7.47331	2.9676e-07	79705, 92369, 10891, 5734, 3082, 90390, 3479, 10203, 948, 4616, 153, 7067, 149111, 10718, 1827, 6769, 166614, 51562, 51560, 4214, 4216, 2321, 3488, 6885, 51366, 29, 4887, 3717, 133522, 1591, 23263, 25780, 2847, 7074, 387496, 84894, 7200, 8412, 4792, 161742, 56923, 6751, 5618, 19, 10221, 8766, 7189, 2977, 23012, 51196, 729230, 8445, 1848, 58480, 4092, 1846, 65268, 5241, 723972, 6760, 323, 440672, …	2433	1256	13528	1.30151	0.00139409	2.73539e-05	0.000561083
GOTERM_BP_FAT	GO:0051094~positive regulation of developmental process	85	2.16065	3.57502e-07	6657, 154796, 338, 1002, 685, 3084, 5578, 4851, 375567, 64778, 4897, 948, 4825, 27339, 4254, 388, 3486, 2152, 3575, 54997, 89781, 1139, 5321, 6091, 80070, 6092, 9353, 3815, 4747, 79191, 3717, 7071, 84504, 10626, 7074, 3142, 2113, 3643, 4790, 5788, 4087, 9365, 861, 3707, 860, 50674, 760, 7516, 7476, 7477, 3169, 5080, 5458, 23576, 1499, 4803, 7424, 627, 7520, 7048, 4908, 4131, 4093, 100, 91653, 658…	2433	278	13528	1.70007	0.0016792	3.2319e-05	0.000675927
GOTERM_BP_FAT	GO:0042692~muscle cell differentiation	46	1.16929	4.0627e-07	50937, 2149, 3084, 5915, 10290, 3479, 27086, 4898, 25776, 57679, 4756, 1499, 1525, 7402, 7168, 54910, 3756, 4908, 552, 4656, 1827, 9444, 831, 1466, 5629, 4842, 90, 767558, 3475, 6256, 779, 23345, 5340, 6998, 351, 8912, 27302, 182, 2255, 183, 55553, 54361, 8538, 11146, 6382, 6934	2433	121	13528	2.1138	0.00190805	3.60347e-05	0.000768133
GOTERM_BP_FAT	GO:0031327~negative regulation of cellular biosynthetic process	148	3.76207	4.86391e-07	4208, 8531, 5167, 3720, 3084, 3146, 3280, 3281, 23462, 7490, 9866, 221937, 8321, 51176, 4212, 29995, 7067, 6497, 6493, 1488, 56998, 4194, 22882, 3096, 476, 3488, 222894, 10472, 3351, 7071, 55553, 27327, 8538, 3400, 115677, 4790, 23314, 23316, 7101, 54880, 7227, 27086, 25776, 23013, 28996, 9774, 474338, 23090, 7181, 4092, 647033, 23522, 7529, 5629, 2304, 9759, 1112, 5569, 55170, 10215, 10499, 6442…	2433	561	13528	1.46687	0.00228391	4.23422e-05	0.000919618
GOTERM_BP_FAT	GO:0051270~regulation of cell motion	64	1.62684	5.60604e-07	154796, 5168, 2149, 284217, 3479, 949, 10395, 7168, 3486, 7852, 2152, 9043, 5159, 2066, 5796, 4214, 22846, 2321, 3815, 1901, 3488, 54521, 3717, 1907, 10371, 8195, 8633, 8829, 5270, 5314, 3910, 2113, 3643, 1956, 5045, 10221, 5080, 286205, 623, 7424, 5797, 4092, 100, 3673, 9423, 596, 5156, 9734, 9564, 8660, 8754, 1012, 6998, 5340, 27302, 182, 183, 6863, 5337, 3667, 1839, 9469, 56288, 4067	2433	193	13528	1.8438	0.00263193	4.79152e-05	0.00105993
GOTERM_BP_FAT	GO:0045934~negative regulation of nucleobase, nucleoside, nucleotide and nucleic acid metabolic process	137	3.48246	5.82798e-07	4208, 8531, 3720, 3084, 3146, 3280, 3281, 23462, 7490, 9866, 221937, 8321, 51176, 4212, 29995, 7067, 6497, 6493, 1488, 56998, 4194, 22882, 3096, 222894, 10472, 3351, 7071, 55553, 3400, 8538, 115677, 4790, 23314, 23316, 7101, 54880, 7227, 2072, 27086, 25776, 23013, 28996, 9774, 474338, 23090, 7181, 4092, 647033, 23522, 7529, 5629, 2304, 1112, 9759, 5569, 55170, 10215, 10499, 64426, 11023, 6657, 65…	2433	512	13528	1.48779	0.00273598	4.89226e-05	0.00110189
GOTERM_BP_FAT	GO:0009890~negative regulation of biosynthetic process	150	3.81291	6.5945e-07	4208, 8531, 5167, 3720, 3280, 3084, 3146, 3281, 23462, 7490, 9866, 221937, 8321, 51176, 4212, 29995, 7067, 6497, 6493, 1488, 56998, 4194, 22882, 3096, 476, 3488, 222894, 10472, 3351, 3685, 7071, 55553, 27327, 8538, 3400, 115677, 4790, 23314, 23316, 7101, 54880, 7227, 27086, 25776, 23013, 28996, 9774, 474338, 23090, 7181, 4092, 647033, 23522, 7529, 5629, 2304, 9759, 1112, 5569, 55170, 10215, 10499…	2433	573	13528	1.45555	0.00309527	5.43858e-05	0.00124682
GOTERM_BP_FAT	GO:0035239~tube morphogenesis	47	1.19471	7.31228e-07	5754, 5087, 317, 4851, 3169, 3479, 8092, 1950, 56963, 10395, 1499, 7189, 57619, 23405, 129880, 7852, 7048, 10018, 6926, 7547, 596, 10253, 90, 2321, 7976, 8626, 2637, 6885, 57216, 650, 655, 2736, 2737, 5727, 2719, 9839, 8195, 2255, 183, 8829, 55366, 54361, 2138, 2909, 9620, 85416, 25831	2433	127	13528	2.05772	0.0034316	5.92656e-05	0.00138253
GOTERM_BP_FAT	GO:0051172~negative regulation of nitrogen compound metabolic process	138	3.50788	7.71579e-07	4208, 8531, 3720, 3084, 3146, 3280, 3281, 23462, 7490, 9866, 221937, 8321, 51176, 4212, 29995, 7067, 6497, 6493, 1488, 56998, 4194, 22882, 3096, 222894, 10472, 3351, 7071, 55553, 3400, 8538, 115677, 4790, 23314, 23316, 7101, 54880, 7227, 2072, 27086, 25776, 23013, 28996, 9774, 474338, 23090, 7181, 4092, 647033, 23522, 7529, 5629, 2304, 9759, 1112, 5569, 55170, 10215, 10499, 64426, 11023, 6657, 65…	2433	519	13528	1.47844	0.00362063	6.1476e-05	0.00145882
GOTERM_BP_FAT	GO:0010558~negative regulation of macromolecule biosynthetic process	144	3.6604	8.06631e-07	4208, 8531, 5167, 3720, 3084, 3146, 3280, 3281, 23462, 7490, 9866, 221937, 8321, 51176, 4212, 29995, 7067, 6497, 6493, 1488, 56998, 4194, 22882, 3096, 3488, 222894, 10472, 3685, 7071, 55553, 27327, 8538, 3400, 115677, 4790, 23314, 23316, 7101, 54880, 7227, 27086, 25776, 23013, 28996, 9774, 474338, 23090, 7181, 4092, 647033, 23522, 7529, 5629, 2304, 9759, 1112, 5569, 55170, 10215, 10499, 64426, 11…	2433	547	13528	1.46375	0.00378479	6.31976e-05	0.00152509
GOTERM_BP_FAT	GO:0045596~negative regulation of cell differentiation	69	1.75394	9.06678e-07	6657, 2146, 388585, 5167, 7704, 3280, 9241, 4851, 3479, 4825, 27339, 22902, 7994, 23405, 6497, 64843, 1827, 6926, 4155, 6662, 10140, 3815, 8626, 79191, 3685, 5978, 10371, 28514, 84504, 2255, 8829, 8313, 54361, 84894, 3400, 9314, 3142, 4792, 6935, 1493, 6934, 861, 7101, 5087, 19, 1745, 1746, 5080, 1499, 627, 84059, 4092, 595, 9423, 9935, 344901, 9759, 857, 2736, 655, 2737, 463, 11023, 1021, 182, 7…	2433	216	13528	1.77618	0.00425322	6.98712e-05	0.00171425
GOTERM_BP_FAT	GO:0040012~regulation of locomotion	63	1.60142	1.0421e-06	154796, 5168, 2149, 284217, 5578, 3479, 949, 10395, 7168, 3486, 7852, 2152, 9043, 5159, 2066, 5796, 4214, 9353, 22846, 2321, 3815, 1901, 3488, 54521, 3717, 1907, 8195, 8633, 2255, 5270, 3910, 3643, 222537, 1956, 5045, 10221, 5080, 3358, 286205, 623, 7424, 5797, 4092, 100, 3673, 9423, 596, 7857, 5156, 9734, 9564, 8660, 8754, 1012, 6998, 5340, 27302, 182, 183, 6863, 5337, 3667, 1839	2433	192	13528	1.82445	0.00488694	7.90117e-05	0.00197028
GOTERM_BP_FAT	GO:0043583~ear development	38	0.965938	1.1671e-06	6657, 26281, 388585, 7471, 1889, 3280, 64072, 9241, 55584, 55084, 1687, 53405, 3778, 25861, 84059, 627, 10018, 7545, 2619, 1280, 145258, 6647, 596, 10253, 5156, 9935, 5629, 2637, 7976, 1301, 491, 28514, 182, 5396, 2255, 50508, 2138, 55636	2433	95	13528	2.22409	0.00547149	8.70838e-05	0.00220661
GOTERM_BP_FAT	GO:0001655~urogenital system development	42	1.06762	1.22691e-06	5087, 7704, 760, 5915, 9241, 3169, 7490, 6422, 51196, 84159, 51176, 27130, 367, 627, 10018, 6664, 56913, 5159, 220, 6299, 596, 10252, 6092, 9353, 5629, 90, 8626, 650, 655, 2736, 25976, 2737, 2719, 2668, 183, 3975, 185, 2138, 5314, 6382, 4643, 5125	2433	110	13528	2.12299	0.00575112	9.01165e-05	0.0023197
GOTERM_BP_FAT	GO:0030334~regulation of cell migration	56	1.42349	3.18378e-06	154796, 5168, 2149, 284217, 3479, 949, 10395, 7168, 3486, 7852, 2152, 9043, 5159, 2066, 5796, 4214, 22846, 2321, 3815, 1901, 3488, 54521, 1907, 3717, 8633, 5270, 3910, 3643, 1956, 5045, 5080, 10221, 286205, 623, 7424, 5797, 100, 4092, 3673, 9423, 596, 5156, 9734, 9564, 8660, 8754, 1012, 6998, 5340, 27302, 182, 183, 6863, 5337, 3667, 1839	2433	169	13528	1.84244	0.0148555	0.000230235	0.00601941
GOTERM_BP_FAT	GO:0000122~negative regulation of transcription from RNA polymerase II promoter	79	2.00813	3.32221e-06	6657, 6595, 4208, 388585, 8531, 7703, 7025, 7026, 3720, 5915, 7707, 3146, 3280, 3281, 23462, 7490, 51176, 4212, 29995, 9971, 84174, 6497, 6493, 6925, 9612, 145258, 639, 56998, 4194, 22882, 3096, 8626, 6256, 9705, 10472, 84504, 7071, 93986, 55553, 8538, 23414, 4790, 23314, 391723, 6935, 84838, 7101, 11278, 54880, 9534, 1745, 1746, 3169, 27086, 8092, 5458, 8204, 1499, 28996, 7088, 7181, 10771, 4092…	2433	266	13528	1.65134	0.0154964	0.000236604	0.00628112
GOTERM_BP_FAT	GO:0035108~limb morphogenesis	38	0.965938	3.71117e-06	221833, 4040, 5087, 7704, 1889, 51715, 5915, 9241, 4851, 7476, 60529, 8092, 8100, 7474, 1499, 80856, 79068, 51176, 23405, 6497, 2201, 6926, 4488, 2619, 1280, 658, 2122, 22943, 8626, 2776, 2737, 5727, 4487, 444, 5396, 2255, 5125, 55636	2433	99	13528	2.13422	0.0172949	0.000260358	0.00701649
GOTERM_BP_FAT	GO:0035107~appendage morphogenesis	38	0.965938	3.71117e-06	221833, 4040, 5087, 7704, 1889, 51715, 5915, 9241, 4851, 7476, 60529, 8092, 8100, 7474, 1499, 80856, 79068, 51176, 23405, 6497, 2201, 6926, 4488, 2619, 1280, 658, 2122, 22943, 8626, 2776, 2737, 5727, 4487, 444, 5396, 2255, 5125, 55636	2433	99	13528	2.13422	0.0172949	0.000260358	0.00701649
GOTERM_BP_FAT	GO:0060173~limb development	39	0.991357	3.95742e-06	221833, 4040, 5087, 7026, 7704, 1889, 51715, 5915, 9241, 4851, 7476, 60529, 8092, 8100, 7474, 1499, 80856, 79068, 51176, 23405, 6497, 2201, 6926, 4488, 2619, 1280, 658, 2122, 22943, 8626, 2776, 2737, 5727, 4487, 444, 5396, 2255, 5125, 55636	2433	103	13528	2.10532	0.0184319	0.000273549	0.00748204
GOTERM_BP_FAT	GO:0048736~appendage development	39	0.991357	3.95742e-06	221833, 4040, 5087, 7026, 7704, 1889, 51715, 5915, 9241, 4851, 7476, 60529, 8092, 8100, 7474, 1499, 80856, 79068, 51176, 23405, 6497, 2201, 6926, 4488, 2619, 1280, 658, 2122, 22943, 8626, 2776, 2737, 5727, 4487, 444, 5396, 2255, 5125, 55636	2433	103	13528	2.10532	0.0184319	0.000273549	0.00748204
GOTERM_BP_FAT	GO:0045597~positive regulation of cell differentiation	70	1.77936	4.31071e-06	6657, 338, 1002, 685, 3084, 4851, 375567, 64778, 4897, 948, 4825, 27339, 4254, 3486, 3575, 54997, 80070, 6091, 6092, 9353, 3815, 4747, 79191, 3717, 7071, 84504, 10626, 7074, 3142, 2113, 4790, 5788, 4087, 861, 3707, 860, 50674, 760, 7516, 7477, 3169, 5080, 5458, 1499, 4803, 7424, 627, 7520, 7048, 4908, 4131, 4093, 100, 91653, 658, 9423, 596, 2309, 92, 90, 650, 54440, 2736, 655, 2737, 463, 182, 183…	2433	229	13528	1.69963	0.0200607	0.000293648	0.00814995
GOTERM_BP_FAT	GO:0001822~kidney development	37	0.940519	4.56686e-06	5087, 7704, 760, 5915, 9241, 7490, 51196, 84159, 51176, 27130, 627, 10018, 6664, 56913, 5159, 220, 6299, 596, 10252, 6092, 9353, 5629, 650, 655, 2736, 25976, 2737, 2719, 2668, 183, 3975, 185, 5314, 2138, 6382, 4643, 5125	2433	96	13528	2.143	0.02124	0.000306651	0.00863423
GOTERM_BP_FAT	GO:0043062~extracellular structure organization	54	1.37265	4.91614e-06	1290, 2006, 64093, 22871, 2149, 2742, 4897, 4898, 1310, 57679, 288, 7402, 9509, 1289, 9508, 1288, 2066, 773, 1280, 23705, 302, 80070, 305, 779, 140766, 11005, 3915, 55790, 1000, 9369, 7476, 7477, 7143, 5457, 1499, 84694, 1805, 10631, 83716, 7373, 23114, 4131, 9378, 5156, 4010, 323, 1301, 1303, 351, 57502, 491, 183, 4060, 50509, 1634	2433	163	13528	1.84203	0.0228458	0.000325452	0.00929455
GOTERM_BP_FAT	GO:0019226~transmission of nerve impulse	97	2.46568	6.40448e-06	8224, 22871, 30820, 2741, 57679, 40, 9444, 1901, 4884, 4118, 5037, 3351, 3354, 6014, 56923, 5454, 9369, 57369, 928, 18, 53358, 9228, 27115, 23095, 2831, 9378, 814, 223, 27092, 27094, 23287, 10215, 9568, 320, 321, 291, 9229, 6386, 1837, 5818, 4857, 2913, 5578, 4852, 2917, 3782, 27445, 9076, 2897, 2898, 3778, 2893, 25861, 4155, 1756, 773, 6647, 2904, 2571, 777, 1133, 57731, 4842, 2572, 6310, 6507, …	2433	350	13528	1.54097	0.0296588	0.000418073	0.0121083
GOTERM_BP_FAT	GO:0048839~inner ear development	32	0.813421	7.01805e-06	6657, 26281, 388585, 7471, 64072, 3280, 55584, 55084, 1687, 53405, 3778, 25861, 84059, 627, 7545, 1280, 6647, 10253, 5156, 9935, 5629, 2637, 7976, 1301, 491, 28514, 5396, 182, 2255, 50508, 2138, 55636	2433	79	13528	2.25224	0.0324537	0.000451843	0.0132682
GOTERM_BP_FAT	GO:0006468~protein amino acid phosphorylation	165	4.1942	7.18323e-06	157285, 10818, 79705, 2149, 140609, 8317, 3082, 10290, 80216, 4616, 51086, 152110, 3486, 84206, 23139, 9043, 4921, 84075, 5159, 166614, 4214, 140469, 53944, 30811, 4216, 2321, 1385, 6885, 5649, 3717, 131890, 10000, 51765, 23476, 5218, 7204, 5754, 1456, 1436, 22853, 5618, 10221, 2078, 28996, 23012, 51199, 51196, 4638, 7048, 10733, 8445, 4092, 375449, 85443, 595, 9891, 65061, 65268, 814, 596, 29969…	2433	667	13528	1.37547	0.0332047	0.000456227	0.0135805
GOTERM_BP_FAT	GO:0060021~palate development	18	0.45755	7.31517e-06	2619, 1280, 54880, 5156, 2304, 60529, 8092, 25976, 64651, 444, 11023, 5396, 84159, 51176, 7048, 23314, 55636, 4087	2433	32	13528	3.12762	0.0338041	0.000458411	0.0138299
GOTERM_BP_FAT	GO:0008284~positive regulation of cell proliferation	110	2.79614	1.16921e-05	688, 284217, 2149, 685, 3084, 3280, 9241, 940, 80380, 8317, 3479, 282991, 10203, 57178, 2152, 4921, 5159, 4194, 5743, 2321, 1901, 3717, 1907, 3350, 3915, 3400, 3142, 5454, 7101, 1271, 56034, 27086, 28996, 4803, 7424, 8440, 7048, 6745, 100, 595, 9423, 596, 5764, 5156, 817, 5629, 9759, 8660, 6203, 27302, 183, 894, 1839, 338917, 6657, 84432, 5578, 4851, 8767, 10586, 4254, 6926, 27035, 2619, 2066, 19…	2433	414	13528	1.47735	0.0534816	0.00072296	0.022104
GOTERM_BP_FAT	GO:0021549~cerebellum development	17	0.43213	1.27607e-05	2619, 773, 1600, 4010, 23287, 7476, 2637, 5992, 767558, 57626, 2736, 491, 10499, 93986, 3975, 4009, 23026	2433	30	13528	3.15079	0.0582246	0.000778767	0.0241239
GOTERM_BP_FAT	GO:0001568~blood vessel development	72	1.8302	1.40198e-05	154796, 1003, 338, 688, 6461, 84432, 7026, 4851, 23462, 285, 7490, 284, 3676, 388, 23405, 57178, 1289, 7852, 6926, 56913, 27035, 9444, 677, 4313, 5795, 9394, 302, 7039, 6091, 9353, 2321, 1901, 305, 6885, 25976, 3685, 2255, 8828, 8829, 116150, 11146, 3910, 23414, 4643, 1000, 6934, 1950, 8613, 1499, 8817, 7424, 147372, 7048, 80712, 2028, 4092, 7857, 5629, 90, 2637, 857, 10512, 1012, 6998, 8048, 539…	2433	245	13528	1.63402	0.0637825	0.00084461	0.0265039
GOTERM_BP_FAT	GO:0001654~eye development	45	1.14387	1.5164e-05	6657, 25945, 10818, 1290, 7101, 6656, 5915, 1295, 2703, 5080, 5458, 7490, 1499, 10586, 64919, 4212, 1289, 5797, 2047, 4094, 1409, 220, 2619, 658, 4214, 4010, 5629, 1427, 779, 655, 2737, 118427, 11023, 4810, 93986, 4286, 6670, 23418, 9314, 2909, 338917, 4915, 6935, 55636, 5818	2433	132	13528	1.89553	0.0688048	0.000901952	0.0286667
GOTERM_BP_FAT	GO:0030902~hindbrain development	26	0.660905	1.57458e-05	1600, 3280, 7476, 5992, 1496, 5457, 10395, 4781, 4093, 2619, 773, 596, 9935, 4010, 23287, 2637, 767558, 57626, 5362, 2736, 10499, 491, 93986, 3975, 4009, 23026	2433	60	13528	2.40943	0.0713484	0.000924843	0.0297665
GOTERM_BP_FAT	GO:0002009~morphogenesis of an epithelium	37	0.940519	1.71301e-05	5754, 5087, 760, 284217, 317, 8092, 56963, 10395, 1499, 7189, 80144, 57619, 7424, 220, 596, 341640, 5629, 7976, 8626, 1427, 6885, 650, 57216, 2736, 2737, 5727, 2719, 9839, 182, 8195, 183, 54361, 2138, 2909, 9620, 85416, 25831	2433	101	13528	2.03691	0.0773719	0.000993692	0.0323829
GOTERM_BP_FAT	GO:0021953~central nervous system neuron differentiation	20	0.508388	1.76374e-05	773, 7101, 6656, 5578, 431707, 4010, 2776, 2736, 5457, 429, 170302, 64919, 84894, 4009, 6660, 23077, 2047, 1630, 2049, 1641	2433	40	13528	2.78011	0.07957	0.00101064	0.0333419
GOTERM_BP_FAT	GO:0043009~chordate embryonic development	91	2.31317	1.785e-05	154796, 8531, 7703, 338, 3280, 9241, 60529, 6423, 6422, 56243, 56963, 10395, 57679, 27339, 7168, 51176, 57178, 6926, 5159, 30812, 2619, 1280, 145258, 639, 2904, 2122, 8029, 7976, 57216, 6885, 28514, 8788, 8313, 2909, 23414, 4222, 23314, 4643, 6935, 5932, 5125, 4087, 6934, 25831, 5754, 1601, 7471, 1889, 5087, 1745, 317, 7516, 1746, 5081, 8092, 5080, 8100, 1603, 7189, 729, 5801, 57619, 367, 7048, 1…	2433	331	13528	1.52864	0.0804893	0.0010105	0.0337437
GOTERM_BP_FAT	GO:0040017~positive regulation of locomotion	36	0.915099	2.1245e-05	154796, 2149, 1956, 5578, 5045, 3479, 949, 623, 7424, 2152, 9043, 5159, 2066, 3673, 7857, 596, 5156, 9353, 2321, 9734, 9564, 1901, 3815, 8660, 8754, 1012, 6998, 3717, 1907, 2255, 6863, 183, 5337, 3667, 1839, 3643	2433	98	13528	2.04253	0.0950486	0.00118827	0.0401605
GOTERM_BP_FAT	GO:0030326~embryonic limb morphogenesis	33	0.838841	2.39985e-05	4040, 221833, 5087, 7704, 1889, 51715, 5915, 9241, 4851, 7476, 60529, 8092, 8100, 7474, 1499, 80856, 79068, 51176, 23405, 6497, 2201, 6926, 4488, 2619, 2122, 22943, 8626, 2776, 2737, 5727, 4487, 5396, 55636	2433	87	13528	2.10905	0.106687	0.00132639	0.0453643
GOTERM_BP_FAT	GO:0035113~embryonic appendage morphogenesis	33	0.838841	2.39985e-05	4040, 221833, 5087, 7704, 1889, 51715, 5915, 9241, 4851, 7476, 60529, 8092, 8100, 7474, 1499, 80856, 79068, 51176, 23405, 6497, 2201, 6926, 4488, 2619, 2122, 22943, 8626, 2776, 2737, 5727, 4487, 5396, 55636	2433	87	13528	2.10905	0.106687	0.00132639	0.0453643
GOTERM_BP_FAT	GO:0003006~reproductive developmental process	75	1.90646	2.46454e-05	6657, 6658, 1004, 8531, 7704, 431707, 9241, 54456, 6422, 7490, 284, 9148, 7852, 23139, 6926, 132625, 6662, 6647, 5321, 5743, 8626, 3815, 3293, 56853, 122042, 1907, 5037, 734, 132612, 3955, 8195, 55366, 54361, 3643, 6934, 9319, 5087, 7141, 7476, 9576, 3169, 8204, 5521, 83983, 174, 4948, 367, 8892, 5139, 8893, 10018, 4093, 7044, 595, 658, 596, 63951, 5241, 22862, 5156, 92, 2309, 90, 5568, 2488, 639…	2433	262	13528	1.59166	0.1094	0.0013463	0.0465869
GOTERM_BP_FAT	GO:0048729~tissue morphogenesis	56	1.42349	2.52537e-05	284217, 4851, 56963, 10395, 80144, 7168, 51176, 6926, 341640, 9353, 1427, 8626, 7976, 6256, 6885, 57216, 2719, 8195, 54361, 9314, 2909, 25831, 4087, 5754, 5087, 760, 317, 7476, 8092, 7473, 1499, 7189, 57619, 7424, 4092, 220, 596, 83439, 5629, 90, 2304, 1301, 650, 2736, 655, 5727, 2737, 9839, 6998, 27302, 182, 183, 2138, 2139, 9620, 85416	2433	180	13528	1.72984	0.111943	0.00136366	0.0477364
GOTERM_BP_FAT	GO:0003002~regionalization	60	1.52517	2.5329e-05	10818, 7703, 221833, 4040, 7026, 7704, 3280, 9241, 4851, 60529, 6423, 6422, 4825, 51176, 6926, 2619, 2018, 145258, 7547, 7832, 56998, 2016, 8626, 80319, 5649, 84504, 28514, 3955, 8313, 340665, 4222, 5125, 4087, 7471, 51715, 5087, 1745, 7476, 1746, 5081, 8092, 5080, 8100, 7473, 1499, 28996, 4091, 658, 9935, 83439, 4010, 92, 2637, 2736, 5727, 2737, 9839, 6998, 5090, 3975	2433	197	13528	1.69347	0.112257	0.00135219	0.0478788
GOTERM_BP_FAT	GO:0009792~embryonic development ending in birth or egg hatching	91	2.31317	2.59695e-05	154796, 8531, 7703, 338, 3280, 9241, 60529, 6423, 6422, 56243, 56963, 10395, 57679, 27339, 7168, 51176, 57178, 6926, 5159, 30812, 2619, 1280, 145258, 639, 2904, 2122, 8029, 7976, 57216, 6885, 28514, 8788, 8313, 2909, 23414, 4222, 23314, 4643, 6935, 5932, 5125, 4087, 6934, 25831, 5754, 1601, 7471, 1889, 5087, 1745, 317, 7516, 1746, 5081, 8092, 5080, 8100, 1603, 7189, 729, 5801, 57619, 367, 7048, 1…	2433	334	13528	1.51491	0.114926	0.00137079	0.0490893
GOTERM_BP_FAT	GO:0007548~sex differentiation	49	1.24555	2.63252e-05	6657, 1004, 8531, 431707, 7490, 284, 6926, 132625, 6662, 6647, 5321, 8626, 3293, 122042, 1907, 3955, 8195, 55366, 54361, 6934, 5087, 7476, 8204, 174, 367, 8892, 8893, 10018, 4093, 595, 63951, 596, 5241, 658, 22862, 5156, 92, 2309, 5568, 2488, 63950, 2492, 3973, 183, 58524, 894, 6382, 63948, 55636	2433	151	13528	1.80431	0.116405	0.00137412	0.0497614

## Sheet: Shared with_RNA-seq_up_flat
Table S5_2. Enriched GO-term (BP) among genes shared ATAC-seq peak/RNA-seq dynamic from hiPSC to N-D30 and N-d41 and: up_flat (FDR<0.05)
Category	Term	Count	%	PValue	Genes	List Total	Pop Hits	Pop Total	Fold Enrichment	Bonferroni	Benjamini	FDR
GOTERM_BP_FAT	GO:0030182~neuron differentiation	40	9.97506	9.01911e-14	NRP1, SOX5, PAX6, L1CAM, JAG1, EPHB3, GLI3, CDH4, NR2E1, EPHB1, S1PR1, CXCR4, KAL1, GBX2, ROBO2, OLFM3, CDH23, PTPRM, BAIAP2, MAP1B, GSX1, LIFR, NFASC, GAS1, NTN1, SLIT2, GPR98, CTNNA2, DLX2, FEZF2, EPHA4, DLX1, NOTCH1, EPHA7, BTG2, NTRK2, MAP2, BMPR1B, WNT7A, GAP43	300	438	13528	4.11811	1.66688e-10	1.66688e-10	1.53577e-10
GOTERM_BP_FAT	GO:0000904~cell morphogenesis involved in differentiation	29	7.23192	8.07931e-13	NRP1, PAX6, L1CAM, SOX9, EPHB3, CDH4, NR2E1, EPHB1, CTNNB1, CXCR4, KAL1, GBX2, ROBO2, CDH23, PTPRM, BAIAP2, MAP1B, NFASC, LEF1, GAS1, NTN1, SLIT2, CTNNA2, EPHA4, FEZF2, NOTCH1, EPHA7, BMPR1B, GAP43	300	244	13528	5.35945	1.49382e-09	7.46912e-10	1.37632e-09
GOTERM_BP_FAT	GO:0007411~axon guidance	20	4.98753	1.86551e-12	NRP1, PTPRM, NFASC, PAX6, L1CAM, GAS1, EPHB3, CDH4, NTN1, SLIT2, EPHB1, EPHA4, FEZF2, EPHA7, CXCR4, KAL1, GBX2, ROBO2, BMPR1B, GAP43	300	107	13528	8.42866	3.44932e-09	1.14977e-09	3.178e-09
GOTERM_BP_FAT	GO:0048667~cell morphogenesis involved in neuron differentiation	26	6.48379	5.69676e-12	PTPRM, NRP1, BAIAP2, MAP1B, NFASC, PAX6, L1CAM, GAS1, EPHB3, NR2E1, NTN1, CDH4, SLIT2, EPHB1, CTNNA2, FEZF2, EPHA4, EPHA7, NOTCH1, CXCR4, KAL1, GBX2, ROBO2, BMPR1B, GAP43, CDH23	300	209	13528	5.6097	1.05333e-08	2.63333e-09	9.70479e-09
GOTERM_BP_FAT	GO:0007409~axonogenesis	25	6.23441	6.64431e-12	PTPRM, NRP1, BAIAP2, MAP1B, NFASC, PAX6, L1CAM, GAS1, EPHB3, NR2E1, NTN1, CDH4, SLIT2, EPHB1, CTNNA2, FEZF2, EPHA4, NOTCH1, EPHA7, CXCR4, KAL1, GBX2, ROBO2, BMPR1B, GAP43	300	193	13528	5.84111	1.22854e-08	2.45708e-09	1.1319e-08
GOTERM_BP_FAT	GO:0048812~neuron projection morphogenesis	26	6.48379	8.70176e-12	PTPRM, NRP1, BAIAP2, MAP1B, NFASC, LIFR, PAX6, L1CAM, GAS1, EPHB3, NR2E1, NTN1, CDH4, SLIT2, EPHB1, CTNNA2, FEZF2, EPHA4, NOTCH1, EPHA7, CXCR4, KAL1, GBX2, ROBO2, BMPR1B, GAP43	300	213	13528	5.50435	1.60895e-08	2.68158e-09	1.48239e-08
GOTERM_BP_FAT	GO:0000902~cell morphogenesis	33	8.22943	1.39569e-11	NRP1, PAX6, L1CAM, SOX6, SOX9, EPHB3, CDH4, NR2E1, EPHB1, CTNNB1, CXCR4, KAL1, GBX2, ROBO2, CDH23, PTPRM, BAIAP2, MAP1B, VANGL2, LIFR, NFASC, LEF1, GAS1, NTN1, SLIT2, CTNNA2, LAMA1, EPHA4, FEZF2, NOTCH1, EPHA7, BMPR1B, GAP43	300	356	13528	4.18	2.58064e-08	3.68663e-09	2.37765e-08
GOTERM_BP_FAT	GO:0048858~cell projection morphogenesis	27	6.73317	3.28227e-11	PTPRM, NRP1, BAIAP2, MAP1B, VANGL2, NFASC, LIFR, PAX6, L1CAM, GAS1, EPHB3, NR2E1, NTN1, CDH4, SLIT2, EPHB1, CTNNA2, FEZF2, EPHA4, EPHA7, NOTCH1, CXCR4, KAL1, GBX2, ROBO2, BMPR1B, GAP43	300	245	13528	4.96947	6.0689e-08	7.58613e-09	5.59153e-08
GOTERM_BP_FAT	GO:0007155~cell adhesion	46	11.4713	8.77523e-11	MTSS1, NRP1, CADM1, NELL2, CTNND2, NEDD9, L1CAM, NEO1, CDH2, SOX9, CDH4, CTNNB1, CDH7, LGALS3BP, CDH20, S1PR1, FAT3, ITGB8, FAT4, KAL1, PVRL3, ROBO2, SSX2IP, FNDC3A, BOC, CDH23, FLRT3, PTPRM, NRXN2, LRRN2, SDK2, NFASC, SDK1, PTPRS, LEF1, PCDH17, TPBG, COL4A6, PCDH19, GPR98, CTNNA2, LAMA1, RND3, LSAMP, BMPR1B, CDH11	300	700	13528	2.96328	1.62254e-07	1.80282e-08	1.49491e-07
GOTERM_BP_FAT	GO:0031175~neuron projection development	27	6.73317	8.78659e-11	PTPRM, NRP1, BAIAP2, MAP1B, NFASC, LIFR, PAX6, L1CAM, GAS1, EPHB3, NR2E1, NTN1, CDH4, SLIT2, EPHB1, CTNNA2, FEZF2, EPHA4, EPHA7, NOTCH1, CXCR4, KAL1, MAP2, GBX2, ROBO2, BMPR1B, GAP43	300	256	13528	4.75594	1.62464e-07	1.62464e-08	1.49685e-07
GOTERM_BP_FAT	GO:0032990~cell part morphogenesis	27	6.73317	8.78659e-11	PTPRM, NRP1, BAIAP2, MAP1B, VANGL2, NFASC, LIFR, PAX6, L1CAM, GAS1, EPHB3, NR2E1, NTN1, CDH4, SLIT2, EPHB1, CTNNA2, FEZF2, EPHA4, EPHA7, NOTCH1, CXCR4, KAL1, GBX2, ROBO2, BMPR1B, GAP43	300	256	13528	4.75594	1.62464e-07	1.62464e-08	1.49685e-07
GOTERM_BP_FAT	GO:0022610~biological adhesion	46	11.4713	9.05712e-11	MTSS1, NRP1, CADM1, NELL2, CTNND2, NEDD9, L1CAM, NEO1, CDH2, SOX9, CDH4, CTNNB1, CDH7, LGALS3BP, CDH20, S1PR1, FAT3, ITGB8, FAT4, KAL1, PVRL3, ROBO2, SSX2IP, FNDC3A, BOC, CDH23, FLRT3, PTPRM, NRXN2, LRRN2, SDK2, NFASC, SDK1, PTPRS, LEF1, PCDH17, TPBG, COL4A6, PCDH19, GPR98, CTNNA2, LAMA1, RND3, LSAMP, BMPR1B, CDH11	300	701	13528	2.95905	1.67466e-07	1.52242e-08	1.54293e-07
GOTERM_BP_FAT	GO:0048666~neuron development	31	7.73067	9.30477e-11	NRP1, PAX6, L1CAM, EPHB3, CDH4, NR2E1, EPHB1, CXCR4, KAL1, GBX2, ROBO2, OLFM3, CDH23, PTPRM, BAIAP2, MAP1B, LIFR, NFASC, GAS1, NTN1, SLIT2, GPR98, CTNNA2, EPHA4, FEZF2, NOTCH1, EPHA7, MAP2, NTRK2, BMPR1B, GAP43	300	339	13528	4.12358	1.72045e-07	1.43371e-08	1.58512e-07
GOTERM_BP_FAT	GO:0030030~cell projection organization	32	7.98005	1.53772e-10	MTSS1, NRP1, PAX6, L1CAM, EPHB3, CDH4, NR2E1, EPHB1, CXCR4, KAL1, GBX2, ROBO2, CDH23, PTPRM, BAIAP2, MAP1B, VANGL2, LIFR, NFASC, GAS1, NTN1, SLIT2, GPR98, CTNNA2, EPHA4, FEZF2, NOTCH1, EPHA7, MAP2, SDCBP, BMPR1B, GAP43	300	368	13528	3.92116	2.84325e-07	2.18711e-08	2.6196e-07
GOTERM_BP_FAT	GO:0007389~pattern specification process	27	6.73317	2.23249e-10	NRP1, PAX6, CXXC4, ZEB2, ZEB1, ZBTB16, ZIC1, GLI3, CTNNB1, WNT3, CXCR4, GBX2, NR2F2, LEF1, GAS1, MID1, ACVR2A, DLX2, DLX1, NOTCH1, CYP26C1, BTG2, HIPK2, RFX3, SP8, BMPR1B, WNT7A	300	267	13528	4.56	4.12788e-07	2.94849e-08	3.80318e-07
GOTERM_BP_FAT	GO:0032989~cellular component morphogenesis	33	8.22943	2.37317e-10	NRP1, PAX6, L1CAM, SOX6, SOX9, EPHB3, CDH4, NR2E1, EPHB1, CTNNB1, CXCR4, KAL1, GBX2, ROBO2, CDH23, PTPRM, BAIAP2, MAP1B, VANGL2, LIFR, NFASC, LEF1, GAS1, NTN1, SLIT2, CTNNA2, LAMA1, EPHA4, FEZF2, NOTCH1, EPHA7, BMPR1B, GAP43	300	397	13528	3.74831	4.388e-07	2.92533e-08	4.04284e-07
GOTERM_BP_FAT	GO:0006928~cell motion	35	8.72818	1.44246e-09	MTSS1, NRP1, FUT8, ENPP2, PLXNA2, PAX6, L1CAM, ZEB2, CDH2, EPHB3, CDH4, NR2E1, EPHB1, CXCR4, KAL1, GBX2, ROBO2, NR2F2, SCG2, NR2F1, PTPRM, NFASC, GAS1, NTN1, SLIT2, CTNNA2, LAMA1, EPHA4, FEZF2, EPHA7, FYN, AMOT, SDCBP, BMPR1B, GAP43	300	475	13528	3.32267	2.66711e-06	1.66695e-07	2.45732e-06
GOTERM_BP_FAT	GO:0030900~forebrain development	19	4.73815	6.77807e-09	RFX4, ERBB4, GSX1, PAX6, LEF1, ZEB2, MECOM, NR2E1, GLI3, CTNNB1, FEZF2, DLX2, NOTCH1, DLX1, FYN, ZIC5, LRP2, NR2F2, NR2F1	300	152	13528	5.63667	1.25326e-05	7.37215e-07	1.15468e-05
GOTERM_BP_FAT	GO:0045165~cell fate commitment	18	4.48878	1.09878e-08	ERBB4, GSX1, PAX6, SOX5, GAS1, JAG1, SOX6, SOX9, NR2E1, GLI3, CTNNB1, DLX2, NOTCH1, DLX1, EYA2, WNT3, NR2F2, GAP43	300	139	13528	5.83942	2.03163e-05	1.12869e-06	1.87184e-05
GOTERM_BP_FAT	GO:0045596~negative regulation of cell differentiation	22	5.48628	1.32283e-08	NRP1, LMO2, EZH2, PAX6, CDK6, ZEB1, JAG1, ZBTB16, SOX9, NTN1, NR2E1, GLI3, GPR98, RUFY3, CTNNB1, PRPF19, DLX2, NOTCH1, DLX1, CCND1, WNT4, ZFHX3	300	216	13528	4.59284	2.44588e-05	1.28732e-06	2.25352e-05
GOTERM_BP_FAT	GO:0003002~regionalization	21	5.23691	1.41938e-08	PAX6, LEF1, CXXC4, ZEB2, GAS1, ZBTB16, GLI3, CTNNB1, DLX2, ACVR2A, NOTCH1, DLX1, WNT3, CYP26C1, BTG2, HIPK2, GBX2, SP8, NR2F2, BMPR1B, WNT7A	300	197	13528	4.8069	2.62439e-05	1.31221e-06	2.41799e-05
GOTERM_BP_FAT	GO:0048598~embryonic morphogenesis	26	6.48379	1.99063e-08	ZEB2, ZBTB16, ZEB1, ZIC1, GLI3, CTNNB1, WNT4, WNT3, CHD7, GBX2, CDH23, VANGL2, LEF1, FZD3, GAS1, MECOM, SLIT2, ACVR2A, DLX2, NOTCH1, EYA2, ZIC5, AMOT, SP8, MAB21L2, WNT7A	300	307	13528	3.81898	3.68061e-05	1.7527e-06	3.39116e-05
GOTERM_BP_FAT	GO:0016481~negative regulation of transcription	32	7.98005	3.13054e-08	GLIS3, ING4, ZMYND11, BCLAF1, FOXK1, ZEB2, ZEB1, ZBTB16, SOX6, SOX9, TCEAL1, NR2E1, GLI3, CTNNB1, MEIS2, NR2F2, NRG1, ZNF423, NR2F1, FZD1, LEF1, TLE1, TRIM24, PKIA, NRIP1, DLX2, DLX1, HIPK2, NAB1, ZFPM2, RFX3, ZFHX3	300	459	13528	3.14376	5.7882e-05	2.63107e-06	5.33306e-05
GOTERM_BP_FAT	GO:0045934~negative regulation of nucleobase, nucleoside, nucleotide and nucleic acid metabolic process	34	8.4788	3.37565e-08	GLIS3, ING4, ZMYND11, BCLAF1, FOXK1, ZEB2, SOX6, TERF2IP, ZEB1, ZBTB16, SOX9, TCEAL1, GLI3, NR2E1, CTNNB1, MEIS2, NR2F2, NRG1, ZNF423, NR2F1, FZD1, NDFIP1, LEF1, TLE1, TRIM24, PKIA, NRIP1, DLX2, DLX1, HIPK2, NAB1, ZFPM2, RFX3, ZFHX3	300	512	13528	2.99448	6.24139e-05	2.71373e-06	5.75062e-05
GOTERM_BP_FAT	GO:0051172~negative regulation of nitrogen compound metabolic process	34	8.4788	4.65558e-08	GLIS3, ING4, ZMYND11, BCLAF1, FOXK1, ZEB2, SOX6, TERF2IP, ZEB1, ZBTB16, SOX9, TCEAL1, GLI3, NR2E1, CTNNB1, MEIS2, NR2F2, NRG1, ZNF423, NR2F1, FZD1, NDFIP1, LEF1, TLE1, TRIM24, PKIA, NRIP1, DLX2, DLX1, HIPK2, NAB1, ZFPM2, RFX3, ZFHX3	300	519	13528	2.95409	8.60779e-05	3.58673e-06	7.93105e-05
GOTERM_BP_FAT	GO:0010629~negative regulation of gene expression	33	8.22943	7.81245e-08	GLIS3, ING4, ZMYND11, BCLAF1, FOXK1, ZEB2, SOX6, ZEB1, ZBTB16, SOX9, TCEAL1, NR2E1, GLI3, CTNNB1, MEIS2, NR2F2, NRG1, ZNF423, NR2F1, FZD1, NDFIP1, LEF1, TLE1, TRIM24, PKIA, NRIP1, DLX2, DLX1, HIPK2, NAB1, ZFPM2, RFX3, ZFHX3	300	504	13528	2.95254	0.000144442	5.77807e-06	0.00013309
GOTERM_BP_FAT	GO:0007423~sensory organ development	21	5.23691	1.75683e-07	PTPRM, PAX6, FZD3, ZEB1, GAS1, JAG1, ZIC1, GLI3, NR2E1, GPR98, EPHB1, CTNNB1, MEIS2, CHD7, PVRL3, NTRK2, GBX2, BMPR1B, OLFM3, MAB21L2, CDH23	300	229	13528	4.1352	0.000324786	1.24937e-05	0.000299286
GOTERM_BP_FAT	GO:0060284~regulation of cell development	19	4.73815	6.78707e-07	NRP1, MAP1B, PAX6, SOX5, CDH2, CDH4, NTN1, NR2E1, SLIT2, RUFY3, PRPF19, DLX2, NOTCH1, DLX1, NTRK2, ROBO2, ZFHX3, WNT7A, BOC	300	205	13528	4.17938	0.00125414	4.64778e-05	0.00115621
GOTERM_BP_FAT	GO:0050767~regulation of neurogenesis	17	4.2394	8.28421e-07	NRP1, MAP1B, PAX6, SOX5, CDH2, CDH4, NTN1, NR2E1, SLIT2, RUFY3, PRPF19, DLX2, NOTCH1, DLX1, NTRK2, ROBO2, WNT7A	300	166	13528	4.61799	0.00153058	5.47039e-05	0.00141125
GOTERM_BP_FAT	GO:0016337~cell-cell adhesion	22	5.48628	8.6171e-07	PTPRM, CADM1, CTNND2, L1CAM, CDH2, PCDH17, SOX9, CDH4, PCDH19, GPR98, CTNNB1, CTNNA2, CDH7, CDH20, FAT3, FAT4, PVRL3, ROBO2, BMPR1B, FNDC3A, CDH23, CDH11	300	276	13528	3.5944	0.00159203	5.494e-05	0.00146796
GOTERM_BP_FAT	GO:0007156~homophilic cell adhesion	15	3.74065	1.17825e-06	PTPRM, CADM1, L1CAM, CDH2, PCDH17, CDH4, PCDH19, CDH7, CDH20, FAT3, FAT4, PVRL3, ROBO2, CDH23, CDH11	300	131	13528	5.16336	0.00217621	7.26168e-05	0.0020072
GOTERM_BP_FAT	GO:0001654~eye development	15	3.74065	1.2922e-06	PTPRM, PAX6, ZEB1, GAS1, NR2E1, GLI3, EPHB1, CTNNB1, MEIS2, CHD7, PVRL3, NTRK2, OLFM3, BMPR1B, MAB21L2	300	132	13528	5.12424	0.00238644	7.70708e-05	0.00220132
GOTERM_BP_FAT	GO:0045664~regulation of neuron differentiation	15	3.74065	1.41592e-06	NRP1, MAP1B, PAX6, SOX5, CDH2, CDH4, NR2E1, NTN1, RUFY3, SLIT2, PRPF19, NOTCH1, NTRK2, ROBO2, WNT7A	300	133	13528	5.08571	0.00261461	8.18103e-05	0.00241207
GOTERM_BP_FAT	GO:0010558~negative regulation of macromolecule biosynthetic process	32	7.98005	1.48395e-06	GLIS3, ING4, ZMYND11, BCLAF1, FOXK1, ZEB2, ZEB1, ZBTB16, SOX6, SOX9, TCEAL1, NR2E1, GLI3, CTNNB1, MEIS2, NR2F2, NRG1, ZNF423, NR2F1, FZD1, LEF1, TLE1, TRIM24, PKIA, NRIP1, DLX2, DLX1, HIPK2, NAB1, ZFPM2, RFX3, ZFHX3	300	547	13528	2.638	0.00274007	8.31428e-05	0.00252797
GOTERM_BP_FAT	GO:0048729~tissue morphogenesis	17	4.2394	2.4291e-06	VANGL2, LEF1, ZEB2, FZD3, JAG1, GLI3, SLIT2, CTNNB1, LAMA1, NOTCH1, WNT4, EYA2, GPC3, WNT3, ZIC5, CA2, WNT7A	300	180	13528	4.25881	0.00448134	0.000132092	0.00413804
GOTERM_BP_FAT	GO:0031327~negative regulation of cellular biosynthetic process	32	7.98005	2.51881e-06	GLIS3, ING4, ZMYND11, BCLAF1, FOXK1, ZEB2, ZEB1, ZBTB16, SOX6, SOX9, TCEAL1, NR2E1, GLI3, CTNNB1, MEIS2, NR2F2, NRG1, ZNF423, NR2F1, FZD1, LEF1, TLE1, TRIM24, PKIA, NRIP1, DLX2, DLX1, HIPK2, NAB1, ZFPM2, RFX3, ZFHX3	300	561	13528	2.57217	0.00464646	0.000133056	0.00429085
GOTERM_BP_FAT	GO:0009890~negative regulation of biosynthetic process	32	7.98005	3.89747e-06	GLIS3, ING4, ZMYND11, BCLAF1, FOXK1, ZEB2, ZEB1, ZBTB16, SOX6, SOX9, TCEAL1, NR2E1, GLI3, CTNNB1, MEIS2, NR2F2, NRG1, ZNF423, NR2F1, FZD1, LEF1, TLE1, TRIM24, PKIA, NRIP1, DLX2, DLX1, HIPK2, NAB1, ZFPM2, RFX3, ZFHX3	300	573	13528	2.5183	0.00718053	0.000200159	0.00663936
GOTERM_BP_FAT	GO:0045892~negative regulation of transcription, DNA-dependent	24	5.98504	4.31142e-06	ING4, GLIS3, ZMYND11, FOXK1, LEF1, TLE1, TRIM24, ZEB1, ZBTB16, SOX6, SOX9, NR2E1, PKIA, TCEAL1, CTNNB1, NRIP1, DLX2, DLX1, MEIS2, HIPK2, ZFPM2, NR2F2, ZFHX3, NR2F1	300	356	13528	3.04	0.00794015	0.000215432	0.00734451
GOTERM_BP_FAT	GO:0051960~regulation of nervous system development	17	4.2394	5.61753e-06	NRP1, MAP1B, PAX6, SOX5, CDH2, CDH4, NTN1, NR2E1, SLIT2, RUFY3, PRPF19, DLX2, NOTCH1, DLX1, NTRK2, ROBO2, WNT7A	300	192	13528	3.99264	0.0103331	0.000273301	0.00956936
GOTERM_BP_FAT	GO:0051253~negative regulation of RNA metabolic process	24	5.98504	5.68063e-06	ING4, GLIS3, ZMYND11, FOXK1, LEF1, TLE1, TRIM24, ZEB1, ZBTB16, SOX6, SOX9, NR2E1, PKIA, TCEAL1, CTNNB1, NRIP1, DLX2, DLX1, MEIS2, HIPK2, ZFPM2, NR2F2, ZFHX3, NR2F1	300	362	13528	2.98961	0.0104485	0.000269284	0.00967684
GOTERM_BP_FAT	GO:0007167~enzyme linked receptor protein signaling pathway	23	5.73566	7.48245e-06	MTSS1, PTPRD, NRP1, ERBB4, NIN, FUT8, BAIAP2, PTPRA, LIFR, EPHB3, GREM2, EPHB1, SLC2A8, EPHA4, ACVR2A, EPHA7, EPS8, HIPK2, NTRK2, SHC3, BMPR1B, NRG1, PIK3R3	300	342	13528	3.03259	0.0137398	0.000345818	0.012746
GOTERM_BP_FAT	GO:0045941~positive regulation of transcription	31	7.73067	7.87678e-06	GLIS3, FOXK1, PAX6, SOX5, ZEB1, SOX6, SOX9, GLI3, CTNNB1, PLAGL1, MEIS2, S1PR1, MAML3, NR2F2, ZNF423, RFX4, TP53BP1, GSX1, LEF1, TEAD1, TRIM24, MECOM, NRIP1, DLX2, NOTCH1, CSRNP3, EBF2, HIPK2, ZFPM2, MAPRE3, F2R	300	564	13528	2.47853	0.0144587	0.000355162	0.0134177
GOTERM_BP_FAT	GO:0060429~epithelium development	18	4.48878	1.19458e-05	SCUBE1, VANGL2, FZD1, PAX6, ZEB2, FZD3, JAG1, MECOM, GLI3, CTNNB1, LAMA1, WNT4, S1PR1, GPC3, ZIC5, MSI1, CA2, NR2F2	300	227	13528	3.57568	0.0218458	0.000525766	0.0203485
GOTERM_BP_FAT	GO:0031290~retinal ganglion cell axon guidance	6	1.49626	1.27712e-05	EPHA7, PTPRM, EPHB3, BMPR1B, EPHB1, SLIT2	300	15	13528	18.0373	0.0233375	0.000549014	0.0217543
GOTERM_BP_FAT	GO:0009952~anterior/posterior pattern formation	14	3.49127	1.3483e-05	PAX6, LEF1, ZEB2, ZBTB16, GLI3, CTNNB1, ACVR2A, NOTCH1, WNT3, CYP26C1, BTG2, HIPK2, GBX2, NR2F2	300	140	13528	4.50933	0.0246221	0.000566437	0.0229666
GOTERM_BP_FAT	GO:0010628~positive regulation of gene expression	31	7.73067	1.39445e-05	GLIS3, FOXK1, PAX6, SOX5, ZEB1, SOX6, SOX9, GLI3, CTNNB1, PLAGL1, MEIS2, S1PR1, MAML3, NR2F2, ZNF423, RFX4, TP53BP1, GSX1, LEF1, TEAD1, TRIM24, MECOM, NRIP1, DLX2, NOTCH1, CSRNP3, EBF2, HIPK2, ZFPM2, MAPRE3, F2R	300	581	13528	2.40601	0.0254541	0.000572805	0.0237527
GOTERM_BP_FAT	GO:0048736~appendage development	12	2.99252	1.67707e-05	NOTCH1, CHD7, LEF1, ZBTB16, GAS1, SP8, MECOM, NR2F2, BMPR1B, WNT7A, GLI3, CTNNB1	300	103	13528	5.25359	0.0305334	0.000673887	0.028566
GOTERM_BP_FAT	GO:0060173~limb development	12	2.99252	1.67707e-05	NOTCH1, CHD7, LEF1, ZBTB16, GAS1, SP8, MECOM, NR2F2, BMPR1B, WNT7A, GLI3, CTNNB1	300	103	13528	5.25359	0.0305334	0.000673887	0.028566
GOTERM_BP_FAT	GO:0048592~eye morphogenesis	10	2.49377	1.97638e-05	PTPRM, PVRL3, NTRK2, PAX6, ZEB1, GAS1, OLFM3, GLI3, EPHB1, CTNNB1	300	69	13528	6.53527	0.0358839	0.000777221	0.0336634
GOTERM_BP_FAT	GO:0045893~positive regulation of transcription, DNA-dependent	27	6.73317	2.1448e-05	GLIS3, FOXK1, PAX6, SOX5, ZEB1, SOX6, SOX9, CTNNB1, PLAGL1, MEIS2, S1PR1, MAML3, NR2F2, RFX4, TP53BP1, GSX1, TEAD1, LEF1, MECOM, NRIP1, DLX2, NOTCH1, CSRNP3, HIPK2, ZFPM2, MAPRE3, F2R	300	477	13528	2.55245	0.0388818	0.000825864	0.0365317
GOTERM_BP_FAT	GO:0010975~regulation of neuron projection development	10	2.49377	2.22459e-05	NRP1, MAP1B, NTRK2, ROBO2, CDH2, CDH4, NTN1, WNT7A, SLIT2, RUFY3	300	70	13528	6.4419	0.0402986	0.000839099	0.0378904
GOTERM_BP_FAT	GO:0043010~camera-type eye development	12	2.99252	2.4093e-05	PTPRM, CHD7, PVRL3, PAX6, ZEB1, GAS1, BMPR1B, NR2E1, MAB21L2, GLI3, EPHB1, CTNNB1	300	107	13528	5.0572	0.0435708	0.000890573	0.0410359
GOTERM_BP_FAT	GO:0051254~positive regulation of RNA metabolic process	27	6.73317	2.49417e-05	GLIS3, FOXK1, PAX6, SOX5, ZEB1, SOX6, SOX9, CTNNB1, PLAGL1, MEIS2, S1PR1, MAML3, NR2F2, RFX4, TP53BP1, GSX1, TEAD1, LEF1, MECOM, NRIP1, DLX2, NOTCH1, CSRNP3, HIPK2, ZFPM2, MAPRE3, F2R	300	481	13528	2.53123	0.0450705	0.00090386	0.0424811
GOTERM_BP_FAT	GO:0000122~negative regulation of transcription from RNA polymerase II promoter	19	4.73815	2.61393e-05	GLIS3, ZMYND11, LEF1, TLE1, SOX6, ZEB1, NR2E1, PKIA, TCEAL1, CTNNB1, NRIP1, DLX2, DLX1, MEIS2, HIPK2, ZFPM2, NR2F2, ZFHX3, NR2F1	300	266	13528	3.22095	0.0471828	0.000929034	0.0445205
