# Supplementary material for: Open chromatin dynamics reveals stage-specific transcriptional networks in hiPSC-based neurodevelopmental model
Source: Stem Cell Res. Author manuscript; Available in PMC 2018 Jun 29. (PMC6025752; doi:10.1016/j.scr.2018.03.014)
Supplement: 7 [file NIHMS975267-supplement-7.xlsx]

## Sheet: ATAC-seq_down_flat
Table S6_1. Enriched GO-terms (BP) among genes showing down_flat dynamic changes of ATAC_seq peak during iPSC differentiation to N-d30 and N-d41 (FDR<0.05)
Category	Term	Count	%	PValue	Genes	List Total	Pop Hits	Pop Total	Fold Enrichment	Bonferroni	Benjamini	FDR
GOTERM_BP_FAT	GO:0048598~embryonic morphogenesis	161	2.5247	1.64882e-15	154796, 50937, 7291, 4041, 221833, 9241, 7296, 2296, 8320, 3340, 4920, 65057, 6495, 2201, 7545, 4617, 4488, 1280, 2019, 140467, 9353, 1382, 474, 9350, 6885, 133060, 7408, 7289, 1906, 2299, 64324, 23314, 4838, 5216, 3211, 25831, 58495, 5754, 8557, 6469, 64072, 8861, 317, 2768, 57053, 1072, 25806, 7041, 53405, 57619, 6943, 7048, 10736, 7043, 220, 83881, 9421, 93, 92, 5629, 2304, 2637, 1301, 2778, 5…	4138	307	13528	1.71447	9.34752e-12	9.34752e-12	3.20854e-12
GOTERM_BP_FAT	GO:0030182~neuron differentiation	211	3.30877	7.92566e-15	63923, 151449, 25794, 6616, 10716, 6095, 2019, 6096, 6091, 2016, 6092, 6608, 7070, 1812, 84894, 401, 2020, 1813, 3912, 6469, 64072, 8861, 53405, 90249, 2596, 627, 1462, 51294, 23114, 3730, 9890, 55201, 323, 23287, 7316, 118427, 6387, 182, 3110, 6594, 9201, 2676, 575, 4157, 64843, 89780, 7832, 50861, 50863, 5923, 56896, 2668, 89884, 10371, 9480, 8828, 4978, 5314, 4646, 4647, 4089, 84189, 2118, 135…	4138	438	13528	1.57489	4.42449e-11	2.21224e-11	1.51879e-11
GOTERM_BP_FAT	GO:0035295~tube development	120	1.88176	2.45021e-13	7291, 3087, 9241, 8928, 3479, 1392, 64399, 4824, 1523, 2296, 4613, 6495, 1482, 6493, 6299, 7547, 1080, 5744, 9353, 6092, 2321, 7408, 6885, 1906, 1909, 3491, 4124, 2022, 4838, 23129, 5216, 58495, 25831, 5754, 6469, 317, 27086, 1072, 10220, 57057, 57619, 7422, 6943, 627, 441376, 7048, 4781, 10018, 4015, 7043, 5154, 596, 9618, 9421, 93, 5156, 5629, 2637, 7050, 6387, 6670, 84525, 85358, 841, 253430, …	4138	220	13528	1.78321	1.37533e-09	4.58444e-10	4.71978e-10
GOTERM_BP_FAT	GO:0045893~positive regulation of transcription, DNA-dependent	220	3.4499	5.84544e-13	3087, 10891, 1316, 3479, 7490, 51085, 4212, 7068, 8878, 5741, 10716, 6495, 1482, 4617, 602, 58499, 6095, 6096, 4214, 79718, 6880, 406, 6776, 1814, 2022, 4790, 4792, 6604, 58495, 6469, 55729, 7041, 22924, 1997, 253461, 4782, 4781, 4094, 10736, 7043, 347273, 2308, 2309, 5629, 2304, 10499, 55534, 6595, 6594, 5915, 5916, 3624, 80314, 2247, 2104, 5325, 3239, 10062, 4654, 57492, 55122, 63976, 5606, 212…	4138	477	13528	1.50781	3.28098e-09	8.20245e-10	1.12594e-09
GOTERM_BP_FAT	GO:0051173~positive regulation of nitrogen compound metabolic process	281	4.40646	1.02937e-12	3087, 10891, 1316, 3479, 151449, 1312, 7490, 51085, 4212, 7068, 8878, 51773, 5741, 10716, 1482, 6495, 4618, 602, 4617, 58499, 6095, 6096, 4214, 5744, 79718, 6880, 348, 406, 1812, 6776, 1814, 2022, 4790, 4792, 253738, 6604, 58495, 4778, 6469, 19, 55729, 22924, 7041, 1997, 253461, 4782, 4781, 4094, 10736, 7043, 347273, 23522, 2308, 2309, 5629, 2304, 285704, 7316, 10499, 22914, 55534, 25913, 186, 65…	4138	644	13528	1.42647	5.77802e-09	1.1556e-09	1.98286e-09
GOTERM_BP_FAT	GO:0051254~positive regulation of RNA metabolic process	220	3.4499	1.6346e-12	3087, 10891, 1316, 3479, 7490, 51085, 4212, 7068, 8878, 5741, 10716, 6495, 1482, 4617, 602, 58499, 6095, 6096, 4214, 79718, 6880, 406, 6776, 1814, 2022, 4790, 4792, 6604, 58495, 6469, 55729, 7041, 22924, 1997, 253461, 4782, 4781, 4094, 10736, 7043, 347273, 2308, 2309, 5629, 2304, 10499, 55534, 6595, 6594, 5915, 5916, 3624, 80314, 2247, 2104, 5325, 3239, 10062, 4654, 57492, 55122, 63976, 5606, 212…	4138	481	13528	1.49527	9.17491e-09	1.52915e-09	3.14857e-09
GOTERM_BP_FAT	GO:0031328~positive regulation of cellular biosynthetic process	295	4.626	1.7286e-12	3087, 10891, 940, 1316, 3479, 943, 151449, 7490, 51085, 4212, 7068, 8878, 51773, 5741, 10716, 1482, 6495, 4618, 602, 4617, 58499, 6095, 6096, 4214, 5744, 79718, 6880, 208, 348, 406, 56648, 1812, 6776, 1814, 4790, 2022, 4792, 253738, 58495, 6604, 4778, 6469, 19, 55729, 22924, 7041, 1997, 253461, 4782, 4781, 4094, 8445, 10736, 7043, 347273, 23522, 2308, 2309, 5629, 2304, 916, 285704, 7316, 10499, 2…	4138	685	13528	1.40791	9.70273e-09	1.3861e-09	3.3297e-09
GOTERM_BP_FAT	GO:0007267~cell-cell signaling	264	4.13988	1.7663e-12	8224, 3082, 944, 1312, 51083, 152, 8321, 151, 43, 59341, 40, 8425, 5741, 6616, 6495, 84073, 6781, 7484, 5744, 4889, 4885, 5367, 348, 7071, 6608, 1812, 1813, 7200, 1814, 56923, 6752, 6469, 9982, 27189, 6751, 57369, 3749, 6369, 6374, 627, 2979, 2831, 814, 5241, 818, 1463, 23287, 7316, 51384, 321, 27190, 1837, 116, 4857, 4852, 5913, 2251, 3624, 27445, 54097, 2898, 2248, 2249, 2246, 2893, 2247, 2895,…	4138	600	13528	1.43845	9.91398e-09	1.23925e-09	3.4022e-09
GOTERM_BP_FAT	GO:0010628~positive regulation of gene expression	257	4.03011	1.79243e-12	3087, 10891, 1316, 3479, 151449, 7490, 51085, 4212, 7068, 8878, 51773, 5741, 10716, 6495, 1482, 4618, 602, 4617, 58499, 6095, 6096, 4214, 79718, 6880, 406, 6776, 1814, 2022, 4790, 4792, 6604, 58495, 253738, 4778, 1435, 6469, 55729, 7041, 22924, 1997, 253461, 4782, 4781, 4094, 10736, 7043, 347273, 23522, 2308, 2309, 5629, 2304, 285704, 7316, 10499, 55534, 6595, 6594, 5915, 5916, 3624, 80314, 2247,…	4138	581	13528	1.44611	1.00611e-08	1.11789e-09	3.45267e-09
GOTERM_BP_FAT	GO:0045941~positive regulation of transcription	250	3.92034	2.83696e-12	3087, 10891, 1316, 3479, 151449, 7490, 51085, 4212, 7068, 8878, 51773, 5741, 10716, 6495, 1482, 4618, 602, 4617, 58499, 6095, 6096, 4214, 79718, 6880, 406, 6776, 1814, 2022, 4790, 4792, 6604, 58495, 253738, 4778, 6469, 55729, 7041, 22924, 1997, 253461, 4782, 4781, 4094, 10736, 7043, 347273, 23522, 2308, 2309, 5629, 2304, 285704, 7316, 10499, 55534, 6595, 6594, 5915, 5916, 3624, 80314, 2247, 7994,…	4138	564	13528	1.44912	1.59238e-08	1.59238e-09	5.46461e-09
GOTERM_BP_FAT	GO:0007155~cell adhesion	299	4.68873	3.90785e-12	653162, 8416, 2335, 63923, 221935, 1311, 3728, 947, 948, 7060, 43, 7162, 1824, 3921, 1829, 65059, 11093, 56914, 4617, 8876, 8406, 166752, 2015, 6091, 49861, 6092, 28316, 50624, 3918, 28513, 3490, 7070, 4604, 3491, 3914, 54798, 3912, 2022, 4607, 1495, 5754, 22798, 64072, 2319, 928, 176, 923, 85445, 7041, 10085, 51294, 1462, 23114, 3730, 1307, 117178, 91653, 64084, 1463, 285704, 1301, 1303, 53616, …	4138	700	13528	1.39642	2.19349e-08	1.99408e-09	7.52745e-09
GOTERM_BP_FAT	GO:0022610~biological adhesion	299	4.68873	4.77587e-12	653162, 8416, 2335, 63923, 221935, 1311, 3728, 947, 948, 7060, 43, 7162, 1824, 3921, 1829, 65059, 11093, 56914, 4617, 8876, 8406, 166752, 2015, 6091, 49861, 6092, 28316, 50624, 3918, 28513, 3490, 7070, 4604, 3491, 3914, 54798, 3912, 2022, 4607, 1495, 5754, 22798, 64072, 2319, 928, 176, 923, 85445, 7041, 10085, 51294, 1462, 23114, 3730, 1307, 117178, 91653, 64084, 1463, 285704, 1301, 1303, 53616, …	4138	701	13528	1.39443	2.68068e-08	2.2339e-09	9.19935e-09
GOTERM_BP_FAT	GO:0045935~positive regulation of nucleobase, nucleoside, nucleotide and nucleic acid metabolic process	271	4.24965	5.14246e-12	3087, 10891, 1316, 3479, 151449, 7490, 51085, 4212, 7068, 8878, 51773, 5741, 10716, 1482, 6495, 4618, 602, 4617, 58499, 6095, 6096, 4214, 5744, 79718, 6880, 348, 406, 1812, 6776, 1814, 2022, 4790, 4792, 253738, 6604, 58495, 4778, 6469, 19, 55729, 22924, 7041, 1997, 253461, 4782, 4781, 4094, 10736, 7043, 347273, 23522, 2308, 2309, 5629, 2304, 285704, 7316, 10499, 55534, 25913, 6595, 6594, 5915, 59…	4138	624	13528	1.4198	2.88645e-08	2.22035e-09	9.9055e-09
GOTERM_BP_FAT	GO:0009891~positive regulation of biosynthetic process	296	4.64168	7.65898e-12	3087, 10891, 940, 1316, 3479, 943, 151449, 7490, 51085, 4212, 7068, 8878, 51773, 5741, 10716, 1482, 6495, 4618, 602, 4617, 58499, 6095, 6096, 4214, 5744, 79718, 6880, 208, 348, 406, 56648, 1812, 6776, 1814, 4790, 2022, 4792, 253738, 58495, 6604, 4778, 6469, 19, 55729, 22924, 7041, 1997, 253461, 4782, 4781, 4094, 8445, 10736, 7043, 347273, 23522, 2308, 2309, 5629, 2304, 916, 285704, 7316, 10499, 2…	4138	695	13528	1.39236	4.29899e-08	3.07071e-09	1.47529e-08
GOTERM_BP_FAT	GO:0048732~gland development	80	1.25451	1.41072e-11	6657, 3087, 219409, 3084, 9241, 5021, 23440, 3479, 1392, 6422, 9247, 335, 4824, 2296, 9148, 3239, 1482, 6495, 10718, 6926, 3099, 5075, 2066, 89780, 2064, 2065, 5449, 5744, 2908, 8626, 1036, 5367, 10370, 59350, 29842, 6776, 1813, 587, 5122, 5454, 8862, 6469, 5618, 5087, 5617, 6909, 6943, 367, 10018, 1999, 4233, 7080, 7043, 220, 3670, 2735, 9423, 596, 5241, 2304, 652, 390259, 858, 159296, 857, 2736…	4138	135	13528	1.93731	7.91841e-08	5.27894e-09	2.71738e-08
GOTERM_BP_FAT	GO:0045944~positive regulation of transcription from RNA polymerase II promoter	175	2.74424	1.72322e-11	3087, 10891, 219409, 6556, 8928, 1316, 3479, 7490, 2296, 7942, 51085, 4821, 4929, 4212, 8878, 7068, 5741, 10716, 6495, 1482, 4617, 602, 58499, 6095, 7547, 5449, 375790, 4214, 79718, 474, 1901, 6880, 51621, 80034, 406, 8538, 25833, 6776, 1814, 2022, 4790, 23314, 4792, 4838, 3211, 9643, 5454, 50674, 6469, 55160, 389692, 1997, 8648, 28996, 7422, 253461, 64919, 4782, 4781, 4094, 10736, 7043, 347273, …	4138	371	13528	1.54208	9.67244e-08	6.04528e-09	3.31931e-08
GOTERM_BP_FAT	GO:0007242~intracellular signaling cascade	490	7.68386	2.20183e-11	79705, 10891, 6775, 3479, 335, 948, 8740, 152, 150, 6869, 151, 8878, 2956, 22800, 149111, 10718, 6494, 602, 6769, 166614, 118987, 3488, 6885, 5364, 51366, 140462, 348, 50624, 59350, 342667, 2847, 545, 84894, 1812, 7200, 6776, 1813, 1814, 8412, 6752, 8437, 6751, 51291, 8766, 1844, 727, 51195, 8445, 1848, 1846, 5241, 6760, 323, 5341, 23526, 2827, 10603, 64798, 27296, 5336, 5337, 186, 8844, 85358, 1…	4138	1256	13528	1.27541	1.23589e-07	7.26992e-09	4.24122e-08
GOTERM_BP_FAT	GO:0030030~cell projection organization	173	2.71287	3.20041e-11	10152, 219699, 688, 63923, 151449, 288, 7060, 170302, 7168, 4929, 9148, 23077, 10716, 6616, 79582, 9638, 10163, 9355, 6091, 6092, 9353, 474, 1902, 7408, 3691, 5027, 89846, 6608, 7410, 92154, 139065, 84894, 1813, 3912, 822, 10678, 6469, 9369, 22854, 64072, 7414, 349667, 25806, 53405, 90249, 5803, 4803, 64919, 2596, 627, 4804, 1462, 23114, 1267, 6585, 3730, 117177, 9378, 9890, 5154, 596, 9423, 2605…	4138	368	13528	1.53689	1.79639e-07	9.97993e-09	6.1647e-08
GOTERM_BP_FAT	GO:0048568~embryonic organ development	95	1.48973	3.69511e-11	6657, 5915, 9241, 5916, 55584, 55084, 7020, 3199, 7942, 8320, 3340, 3198, 7994, 2673, 2103, 4920, 6495, 7545, 4617, 2619, 1280, 145258, 639, 89780, 5076, 1750, 474, 133060, 7289, 1906, 2299, 10370, 6692, 10661, 4646, 4647, 23414, 4838, 23314, 3211, 6935, 58495, 6934, 668, 8557, 6469, 8516, 5087, 64072, 2034, 1746, 1749, 8820, 8092, 5459, 57053, 25806, 53405, 7422, 6943, 5013, 7048, 57453, 10733, …	4138	172	13528	1.80567	2.07407e-07	1.09161e-08	7.11761e-08
GOTERM_BP_FAT	GO:0010557~positive regulation of macromolecule biosynthetic process	278	4.35942	4.55432e-11	3087, 10891, 940, 1316, 3479, 943, 151449, 7490, 51085, 4212, 7068, 8878, 51773, 5741, 10716, 1482, 6495, 4618, 602, 4617, 58499, 6095, 6096, 4214, 79718, 6880, 208, 406, 56648, 6776, 1814, 2022, 4790, 4792, 253738, 6604, 58495, 4778, 6469, 55729, 22924, 7041, 1997, 253461, 4782, 4781, 4094, 8445, 10736, 7043, 347273, 23522, 2308, 2309, 5629, 2304, 916, 285704, 7316, 10499, 55534, 25913, 66037, 6…	4138	654	13528	1.38967	2.55634e-07	1.27817e-08	8.77265e-08
GOTERM_BP_FAT	GO:0016337~cell-cell adhesion	136	2.13266	9.63851e-11	1003, 1004, 1001, 22871, 8416, 57575, 1007, 1005, 1006, 1009, 54510, 3728, 947, 3676, 3678, 4920, 1824, 1829, 1010, 56914, 4617, 1280, 23705, 8876, 49861, 6091, 6092, 22883, 28316, 27328, 28513, 3688, 6404, 7070, 64405, 64403, 54798, 8538, 54825, 1000, 64072, 176, 2762, 1501, 1500, 51294, 101, 26999, 9231, 596, 64084, 1463, 1301, 796, 10686, 1305, 5341, 10076, 137075, 4627, 4008, 4815, 79633, 581…	4138	276	13528	1.61092	5.4101e-07	2.57624e-08	1.85659e-07
GOTERM_BP_FAT	GO:0007389~pattern specification process	132	2.06994	1.40675e-10	4041, 221833, 3087, 9241, 8928, 6422, 64399, 4824, 4825, 4920, 65057, 6495, 4618, 7545, 4617, 6493, 2019, 7547, 56998, 9355, 2016, 2321, 9350, 7289, 1906, 1909, 6608, 3491, 1592, 8312, 8313, 472, 134701, 2022, 4838, 23314, 3211, 23129, 58495, 8557, 54880, 6469, 8861, 10220, 57057, 25806, 28996, 57619, 7422, 3516, 7048, 4091, 3229, 7528, 93, 4010, 92, 30062, 2637, 7050, 6387, 344022, 3232, 4242, 3…	4138	267	13528	1.61624	7.89609e-07	3.58913e-08	2.70972e-07
GOTERM_BP_FAT	GO:0048812~neuron projection morphogenesis	110	1.72495	2.19459e-10	219699, 63923, 151449, 288, 170302, 4929, 23077, 6616, 10716, 9638, 9355, 6091, 6092, 9353, 474, 7408, 6608, 139065, 1813, 10678, 6469, 9369, 22854, 349667, 90249, 25806, 5803, 64919, 2596, 627, 4804, 1462, 23114, 1267, 6585, 9378, 3730, 9890, 9423, 596, 6277, 55201, 323, 2637, 7316, 23499, 6387, 146760, 4009, 1630, 55079, 5818, 5781, 3199, 9201, 3198, 2676, 84628, 575, 64843, 2049, 1756, 2619, 7…	4138	213	13528	1.68833	1.23182e-06	5.35575e-08	4.22727e-07
GOTERM_BP_FAT	GO:0006357~regulation of transcription from RNA polymerase II promoter	301	4.72009	2.28606e-10	3087, 10891, 3720, 7753, 1316, 3281, 3479, 6208, 7490, 27063, 22906, 51085, 4613, 4212, 7068, 8878, 6498, 5741, 22806, 10716, 1482, 6495, 4618, 602, 6493, 4617, 58499, 6095, 4214, 79718, 3096, 6880, 79813, 10472, 7071, 7342, 7073, 406, 54797, 6603, 6776, 2023, 1814, 4790, 2022, 4792, 6605, 5216, 6604, 4778, 6469, 54880, 55729, 27086, 55869, 1997, 1998, 7629, 253461, 4782, 4781, 7727, 4094, 4092, …	4138	727	13528	1.35355	1.28317e-06	5.34653e-08	4.40347e-07
GOTERM_BP_FAT	GO:0031175~neuron projection development	127	1.99153	2.43609e-10	10152, 219699, 63923, 151449, 288, 170302, 4929, 23077, 6616, 10716, 9638, 9355, 6091, 6092, 9353, 474, 7408, 6608, 139065, 84894, 1813, 3912, 10678, 6469, 9369, 22854, 349667, 25806, 90249, 5803, 4803, 64919, 2596, 627, 4804, 1462, 23114, 1267, 6585, 9378, 3730, 9890, 596, 9423, 55201, 6277, 323, 2637, 7316, 57549, 25814, 6387, 23499, 146760, 4009, 1630, 55079, 999, 5818, 5781, 8578, 9201, 3199,…	4138	256	13528	1.62184	1.36738e-06	5.46951e-08	4.69246e-07
GOTERM_BP_FAT	GO:0048666~neuron development	159	2.49334	2.65153e-10	10152, 219699, 26468, 63923, 151449, 288, 170302, 25794, 4929, 23077, 6616, 10716, 30819, 9638, 2019, 6096, 375790, 9355, 6091, 6092, 9353, 474, 7408, 6608, 7070, 139065, 1812, 84894, 1813, 2020, 3912, 10678, 6469, 9369, 22854, 64072, 349667, 25806, 53405, 90249, 5803, 7422, 4803, 64919, 2596, 627, 4804, 1462, 51294, 23114, 1267, 6585, 3730, 9378, 9890, 596, 9423, 4010, 55201, 6277, 323, 2637, 73…	4138	339	13528	1.53335	1.48831e-06	5.72425e-08	5.10745e-07
GOTERM_BP_FAT	GO:0031327~negative regulation of cellular biosynthetic process	241	3.77921	3.07623e-10	3087, 2004, 3720, 7753, 3084, 3281, 6208, 7490, 51085, 8321, 22904, 51087, 4212, 7068, 1978, 6498, 65057, 51773, 1482, 4618, 602, 6493, 1488, 3096, 79718, 3488, 79813, 10472, 7071, 7342, 8726, 7341, 545, 2023, 1814, 2022, 4790, 6605, 58495, 54880, 7227, 8861, 55729, 138151, 7329, 27086, 55869, 387893, 4782, 7727, 8856, 4092, 7043, 23522, 5629, 2304, 23528, 5341, 10076, 10499, 7050, 25913, 10595, …	4138	561	13528	1.40442	1.72669e-06	6.39515e-08	5.92552e-07
GOTERM_BP_FAT	GO:0009890~negative regulation of biosynthetic process	245	3.84193	3.72277e-10	3087, 2004, 3720, 7753, 3084, 3281, 6208, 7490, 51085, 8321, 22904, 51087, 4212, 7068, 1978, 6498, 65057, 51773, 1482, 4618, 602, 6493, 1488, 3096, 79718, 3488, 79813, 348, 10472, 7071, 7342, 8726, 7341, 545, 2023, 1814, 2022, 4790, 6605, 58495, 54880, 7227, 8861, 55729, 138151, 7329, 27086, 55869, 387893, 4782, 7727, 8856, 4092, 7043, 23522, 5629, 2304, 23528, 5341, 10076, 10499, 7050, 25913, 10…	4138	573	13528	1.39783	2.08959e-06	7.46281e-08	7.17088e-07
GOTERM_BP_FAT	GO:0006811~ion transport	314	4.92395	4.75391e-10	90134, 10206, 54102, 1318, 118980, 3927, 41, 94097, 40, 59341, 7350, 1188, 1187, 1185, 1183, 1080, 3710, 50617, 4891, 92799, 2219, 7881, 1813, 1179, 56923, 80727, 3743, 3742, 3741, 3747, 3746, 170572, 266675, 441509, 3749, 3748, 23539, 53405, 9194, 121601, 518, 517, 516, 55107, 146429, 27092, 10312, 817, 818, 146167, 10316, 378807, 3737, 3739, 55879, 84876, 9187, 28232, 55532, 7225, 7222, 3932, 5…	4138	768	13528	1.33663	2.66837e-06	9.20128e-08	9.1571e-07
GOTERM_BP_FAT	GO:0048562~embryonic organ morphogenesis	76	1.19178	5.08753e-10	6657, 5915, 9241, 5916, 55584, 55084, 7020, 3199, 3198, 3340, 2673, 4920, 6495, 7545, 4617, 2619, 1280, 145258, 89780, 5076, 1750, 474, 133060, 7289, 1906, 2299, 4646, 4647, 4838, 23314, 3211, 6935, 58495, 6934, 668, 8557, 8516, 64072, 1746, 1749, 8092, 8820, 5459, 57053, 25806, 53405, 6943, 5013, 7048, 57453, 10736, 7043, 220, 2735, 10253, 9935, 5629, 2304, 2637, 1301, 50515, 2778, 2736, 655, 27…	4138	133	13528	1.86812	2.85563e-06	9.51878e-08	9.79973e-07
GOTERM_BP_FAT	GO:0030001~metal ion transport	205	3.21468	5.45219e-10	10206, 90134, 1318, 118980, 41, 59341, 40, 94097, 3710, 4891, 92799, 7881, 1813, 1179, 56923, 3743, 3742, 3741, 3747, 3746, 3749, 3748, 27092, 817, 818, 146167, 3737, 378807, 10316, 3739, 84876, 9187, 55532, 7225, 3932, 7222, 10242, 4852, 55503, 8645, 64849, 9498, 153129, 57282, 10060, 9497, 51133, 55799, 60482, 27032, 7781, 160728, 309, 56704, 7248, 55515, 9311, 9312, 8514, 140738, 60598, 3709, …	4138	465	13528	1.44127	3.06031e-06	9.87198e-08	1.05021e-06
GOTERM_BP_FAT	GO:0042127~regulation of cell proliferation	320	5.01803	6.62993e-10	3087, 3720, 3084, 940, 29126, 3479, 943, 10203, 1312, 79805, 51083, 150, 6869, 4613, 3486, 11095, 1482, 4488, 1488, 8872, 2014, 5744, 2321, 4889, 2322, 3488, 2323, 2324, 23641, 348, 3490, 7071, 6608, 8314, 6878, 4601, 56648, 8313, 1813, 6776, 1491, 1814, 2022, 3912, 4792, 58495, 6752, 3597, 1435, 823, 6751, 6469, 9982, 826, 23532, 138151, 928, 5617, 27086, 10221, 10220, 7188, 7041, 149428, 2837, …	4138	787	13528	1.32929	3.72137e-06	1.16293e-07	1.27707e-06
GOTERM_BP_FAT	GO:0000904~cell morphogenesis involved in differentiation	121	1.89744	6.91224e-10	219699, 9241, 3082, 2335, 63923, 151449, 288, 8320, 170302, 4929, 23077, 6616, 10716, 10155, 9638, 9355, 6091, 6092, 9353, 474, 7408, 139065, 1813, 3912, 4838, 10678, 6469, 9369, 22854, 64072, 349667, 25806, 90249, 53405, 5803, 64919, 2596, 627, 4804, 1462, 23114, 1267, 6585, 9378, 3730, 9890, 9423, 596, 6277, 5629, 323, 2637, 7316, 491, 6387, 23499, 146760, 4627, 4009, 1630, 55079, 5818, 5781, 9…	4138	244	13528	1.62121	3.87983e-06	1.17571e-07	1.33145e-06
GOTERM_BP_FAT	GO:0048667~cell morphogenesis involved in neuron differentiation	107	1.6779	7.52775e-10	219699, 63923, 151449, 288, 170302, 4929, 23077, 6616, 10716, 9638, 9355, 6091, 6092, 9353, 474, 7408, 139065, 1813, 10678, 6469, 9369, 22854, 64072, 349667, 90249, 53405, 25806, 5803, 64919, 2596, 627, 4804, 1462, 23114, 1267, 6585, 9378, 3730, 9890, 9423, 596, 6277, 323, 2637, 7316, 491, 23499, 6387, 146760, 4009, 1630, 55079, 5818, 5781, 3199, 9201, 3198, 2676, 84628, 575, 64843, 2049, 2619, 7…	4138	209	13528	1.67371	4.22532e-06	1.24274e-07	1.45001e-06
GOTERM_BP_FAT	GO:0019226~transmission of nerve impulse	161	2.5247	1.20077e-09	8224, 22871, 30820, 5021, 2741, 1312, 5025, 1392, 2743, 43, 9751, 40, 6616, 30819, 84073, 1621, 8541, 5173, 375790, 1286, 4889, 1901, 4885, 5367, 5037, 348, 3352, 3351, 5027, 3354, 9152, 10911, 1812, 1813, 1814, 6014, 5453, 56923, 5454, 57369, 9369, 64130, 22999, 5413, 928, 7416, 3749, 1128, 57053, 256987, 2831, 1267, 9378, 814, 27092, 1463, 23287, 10316, 7316, 5053, 9568, 321, 9038, 7433, 5818, …	4138	350	13528	1.50384	6.73991e-06	1.92569e-07	2.31296e-06
GOTERM_BP_FAT	GO:0007409~axonogenesis	100	1.56814	1.23996e-09	219699, 63923, 151449, 288, 170302, 4929, 23077, 6616, 10716, 9638, 9355, 6091, 6092, 9353, 474, 7408, 139065, 1813, 10678, 6469, 9369, 22854, 349667, 90249, 25806, 5803, 64919, 2596, 627, 4804, 1462, 23114, 1267, 6585, 9378, 3730, 9890, 9423, 596, 6277, 323, 2637, 7316, 23499, 6387, 146760, 4009, 1630, 55079, 5818, 5781, 3199, 9201, 3198, 2676, 84628, 575, 64843, 2049, 2619, 2064, 89780, 1946, 5…	4138	193	13528	1.69389	6.95984e-06	1.9333e-07	2.38843e-06
GOTERM_BP_FAT	GO:0007423~sensory organ development	114	1.78767	1.68893e-09	1411, 10152, 1295, 9241, 7490, 9927, 1523, 2296, 60436, 25794, 4212, 6495, 1482, 7545, 1280, 6096, 4214, 474, 133060, 7289, 1906, 2299, 7070, 256297, 26281, 8557, 6469, 64072, 57053, 10220, 25806, 53405, 27319, 7422, 64919, 627, 10018, 4094, 10736, 7043, 220, 3229, 7528, 5154, 596, 5156, 4010, 5629, 30062, 2637, 1301, 57045, 2301, 491, 7050, 118427, 4810, 182, 6670, 338917, 5818, 6657, 2055, 5915…	4138	229	13528	1.62747	9.47991e-06	2.56215e-07	3.25326e-06
GOTERM_BP_FAT	GO:0010558~negative regulation of macromolecule biosynthetic process	232	3.63807	2.72276e-09	3087, 2004, 3720, 7753, 3084, 3281, 6208, 7490, 51085, 8321, 22904, 51087, 4212, 7068, 1978, 6498, 65057, 51773, 1482, 4618, 6493, 602, 1488, 3096, 79718, 3488, 79813, 10472, 7071, 7342, 8726, 7341, 545, 2023, 1814, 2022, 4790, 6605, 58495, 54880, 7227, 55729, 8861, 138151, 7329, 27086, 55869, 387893, 4782, 7727, 8856, 4092, 7043, 23522, 5629, 2304, 23528, 10076, 10499, 7050, 25913, 10595, 7712, …	4138	547	13528	1.38658	1.52827e-05	4.0218e-07	5.24465e-06
GOTERM_BP_FAT	GO:0001944~vasculature development	121	1.89744	5.95782e-09	1003, 154796, 338, 688, 2004, 23462, 7490, 284, 283, 2296, 3676, 151, 1621, 1482, 56913, 677, 10163, 6091, 9353, 2321, 1901, 9255, 6885, 10908, 1906, 348, 1909, 6608, 7070, 3491, 7342, 2022, 4838, 1000, 23129, 64321, 6469, 57057, 7422, 3516, 6943, 7048, 147372, 80712, 4092, 4015, 5154, 94, 9421, 2308, 1464, 5629, 2637, 796, 23493, 6387, 81575, 182, 7052, 4627, 186, 1636, 4005, 841, 6461, 84432, 7…	4138	251	13528	1.57599	3.34407e-05	8.57468e-07	1.14761e-05
GOTERM_BP_FAT	GO:0007268~synaptic transmission	139	2.17971	6.0098e-09	8224, 22871, 30820, 5021, 2741, 1312, 5025, 1392, 2743, 43, 9751, 40, 6616, 30819, 1621, 84073, 8541, 5173, 375790, 1286, 4889, 4885, 5367, 5037, 348, 3352, 3351, 5027, 3354, 9152, 10911, 1812, 1813, 1814, 6014, 57369, 9369, 64130, 5413, 22999, 7416, 3749, 1128, 57053, 2831, 1267, 9378, 814, 1463, 23287, 7316, 5053, 9568, 321, 9038, 7433, 1837, 5818, 2914, 4857, 783, 2055, 2912, 2913, 1760, 2916,…	4138	298	13528	1.5249	3.37324e-05	8.43325e-07	1.15762e-05
GOTERM_BP_FAT	GO:0048514~blood vessel morphogenesis	105	1.64654	8.05851e-09	154796, 338, 688, 2004, 23462, 7490, 284, 283, 3676, 2296, 151, 1621, 1482, 56913, 677, 10163, 6091, 9353, 2321, 1901, 9255, 6885, 10908, 1906, 348, 1909, 6608, 7070, 3491, 7342, 2022, 1000, 23129, 64321, 6469, 57057, 7422, 3516, 147372, 7048, 4092, 5154, 94, 9421, 1464, 5629, 2637, 23493, 6387, 81575, 182, 7052, 4627, 186, 1636, 841, 6461, 84432, 7026, 60675, 7127, 2251, 2246, 2247, 23405, 9496,…	4138	211	13528	1.62686	4.52314e-05	1.10323e-06	1.55225e-05
GOTERM_BP_FAT	GO:0043009~chordate embryonic development	151	2.36788	8.17384e-09	154796, 7291, 689, 338, 9241, 9927, 56243, 6422, 4824, 2296, 8320, 7942, 7168, 3340, 4920, 6495, 1482, 4618, 4617, 1280, 2019, 140467, 6885, 7408, 7289, 1906, 1909, 6692, 3688, 6608, 4124, 8313, 472, 134701, 23314, 4838, 5216, 3211, 25831, 58495, 5754, 824, 8557, 6469, 317, 2768, 1072, 5801, 727, 57619, 3516, 7048, 10018, 10733, 10736, 7043, 94, 9421, 5156, 4010, 92, 91, 5629, 2637, 1301, 2778, 3…	4138	331	13528	1.49139	4.58787e-05	1.09237e-06	1.57447e-05
GOTERM_BP_FAT	GO:0009792~embryonic development ending in birth or egg hatching	152	2.38357	8.87237e-09	154796, 7291, 689, 338, 9241, 9927, 56243, 6422, 4824, 2296, 8320, 7942, 7168, 3340, 4920, 6495, 1482, 4618, 4617, 1280, 2019, 140467, 6885, 7408, 7289, 1906, 1909, 6692, 3688, 6608, 4124, 8313, 472, 134701, 23314, 4838, 5216, 3211, 25831, 58495, 5754, 824, 8557, 6469, 317, 2768, 1072, 5801, 727, 57619, 3516, 7048, 10018, 10733, 10736, 7043, 94, 9421, 5156, 4010, 92, 91, 5629, 2637, 1301, 2778, 3…	4138	334	13528	1.48779	4.97994e-05	1.15815e-06	1.70902e-05
GOTERM_BP_FAT	GO:0003002~regionalization	99	1.55245	1.18619e-08	4041, 3087, 221833, 9241, 8928, 6422, 64399, 4824, 4825, 4920, 65057, 4618, 4617, 2019, 7547, 56998, 9355, 2016, 9350, 7289, 1906, 1592, 6608, 8313, 472, 134701, 4838, 3211, 58495, 8557, 6469, 8861, 10220, 57057, 25806, 28996, 3516, 4091, 3229, 7528, 93, 4010, 92, 2637, 7050, 344022, 3232, 3110, 23237, 7026, 3199, 6928, 3198, 3239, 6926, 5075, 2619, 145258, 89780, 7832, 390992, 145873, 8626, 8031…	4138	197	13528	1.6429	6.65788e-05	1.5132e-06	2.28488e-05
GOTERM_BP_FAT	GO:0016055~Wnt receptor signaling pathway	73	1.14474	1.21117e-08	4041, 3087, 8532, 6659, 5916, 6422, 59349, 11197, 8321, 8322, 8324, 8325, 4920, 64359, 607, 89780, 1857, 7484, 56998, 79718, 80319, 7482, 7481, 7480, 340419, 27123, 5494, 8312, 80326, 8313, 54361, 51339, 6932, 283106, 4693, 6934, 1457, 1456, 1452, 440193, 8861, 2932, 8945, 7477, 1952, 7478, 7473, 7474, 1499, 7041, 79412, 23291, 7089, 1500, 6907, 7088, 343637, 85407, 595, 81029, 7855, 83439, 26959…	4138	133	13528	1.79438	6.79807e-05	1.51073e-06	2.33299e-05
GOTERM_BP_FAT	GO:0016481~negative regulation of transcription	197	3.08923	1.60969e-08	3087, 2004, 7753, 3720, 3084, 3281, 6208, 7490, 51085, 8321, 22904, 4212, 7068, 6498, 51773, 1482, 4618, 6493, 602, 1488, 3096, 79718, 79813, 10472, 7071, 7342, 8726, 7341, 1814, 2023, 2022, 4790, 6605, 58495, 54880, 7227, 138151, 55729, 8861, 7329, 27086, 55869, 387893, 4782, 7727, 8856, 4092, 23522, 5629, 2304, 23528, 10076, 10499, 7050, 10595, 7712, 6595, 5915, 5916, 80314, 8462, 2247, 7994, 4…	4138	459	13528	1.40313	9.03477e-05	1.96417e-06	3.10062e-05
GOTERM_BP_FAT	GO:0045892~negative regulation of transcription, DNA-dependent	159	2.49334	1.90842e-08	7291, 3087, 3720, 7753, 7292, 8535, 8928, 3281, 23462, 6208, 7490, 1523, 23309, 51085, 5017, 22904, 4212, 122953, 6498, 51773, 10155, 1482, 54815, 6493, 1488, 56998, 4194, 22882, 3096, 79718, 6688, 79813, 10472, 7071, 29842, 8538, 5933, 2023, 1814, 2022, 4790, 64324, 4838, 23314, 6605, 23316, 58495, 54880, 7227, 8553, 55729, 8861, 7329, 27086, 1788, 55869, 1789, 57057, 25806, 28996, 3516, 7421, 6…	4138	356	13528	1.46013	0.000107114	2.27914e-06	3.67605e-05
GOTERM_BP_FAT	GO:0001568~blood vessel development	117	1.83472	2.11539e-08	1003, 154796, 338, 688, 2004, 23462, 7490, 284, 283, 2296, 3676, 151, 1621, 1482, 56913, 677, 10163, 6091, 9353, 2321, 1901, 9255, 6885, 10908, 1906, 348, 1909, 6608, 7070, 3491, 7342, 2022, 1000, 23129, 64321, 6469, 57057, 7422, 3516, 7048, 147372, 80712, 4092, 4015, 5154, 94, 9421, 2308, 1464, 5629, 2637, 23493, 6387, 81575, 182, 7052, 4627, 186, 1636, 4005, 841, 6461, 84432, 7026, 2702, 60675,…	4138	245	13528	1.56122	0.00011873	2.47368e-06	4.07472e-05
GOTERM_BP_FAT	GO:0048858~cell projection morphogenesis	117	1.83472	2.11539e-08	219699, 63923, 151449, 288, 170302, 4929, 23077, 6616, 10716, 9638, 9355, 6091, 6092, 9353, 474, 7408, 6608, 139065, 1813, 10678, 6469, 9369, 22854, 349667, 90249, 25806, 5803, 64919, 2596, 627, 4804, 1462, 23114, 1267, 6585, 9378, 117177, 3730, 9890, 9423, 596, 6277, 55201, 323, 2637, 7316, 6387, 23499, 146760, 4009, 1630, 55079, 5818, 5781, 84100, 3199, 9201, 3198, 2676, 84628, 575, 64843, 2049…	4138	245	13528	1.56122	0.00011873	2.47368e-06	4.07472e-05
GOTERM_BP_FAT	GO:0006928~cell motion	202	3.16763	2.47484e-08	338, 800, 63923, 2335, 3479, 151449, 947, 335, 7060, 150, 7168, 10716, 6495, 8875, 8876, 6091, 6092, 2321, 5364, 50624, 6608, 10095, 1812, 23122, 1813, 2022, 58495, 6469, 928, 1072, 90249, 56751, 2596, 627, 6370, 1462, 23114, 4233, 3730, 323, 2304, 378807, 7316, 6387, 4627, 152015, 4852, 9201, 10653, 4254, 2676, 2247, 64843, 5328, 830, 976, 4846, 301, 56896, 2668, 89884, 10371, 8828, 2113, 71, 21…	4138	475	13528	1.39028	0.000138903	2.83495e-06	4.76709e-05
GOTERM_BP_FAT	GO:0043583~ear development	56	0.878156	2.93407e-08	6657, 9241, 55584, 55084, 1523, 3199, 3778, 3198, 55283, 6495, 7545, 2619, 1280, 145258, 89780, 5076, 1750, 474, 133060, 1906, 2299, 4646, 4647, 26281, 8557, 8516, 1889, 64072, 1749, 8820, 5459, 57053, 1687, 53405, 5013, 627, 10018, 10736, 7043, 596, 5154, 10253, 9935, 5156, 5629, 2637, 1301, 491, 182, 50508, 3167, 2138, 9132, 340784, 55636, 51450	4138	95	13528	1.92711	0.000164676	3.29378e-06	5.65168e-05
GOTERM_BP_FAT	GO:0010629~negative regulation of gene expression	212	3.32445	3.09633e-08	3087, 2004, 7753, 3720, 3084, 3281, 6208, 7490, 8739, 51085, 8321, 22904, 4212, 7068, 6498, 51773, 1482, 4618, 6493, 602, 1488, 3096, 79718, 79813, 10472, 7071, 7342, 8726, 7341, 2023, 1814, 2022, 4790, 6605, 58495, 54880, 7227, 55729, 8861, 138151, 7329, 27086, 55869, 387893, 4782, 7727, 8856, 23112, 4092, 23522, 5629, 2304, 23528, 10076, 10499, 7050, 10595, 7712, 6595, 27161, 5915, 5916, 80314,…	4138	504	13528	1.37514	0.000173782	3.40778e-06	5.96423e-05
GOTERM_BP_FAT	GO:0007411~axon guidance	61	0.956563	3.56639e-08	219699, 151449, 288, 3199, 170302, 3198, 2676, 23077, 10716, 64843, 2049, 2619, 9638, 2064, 1946, 9355, 6091, 9353, 6092, 474, 7408, 56896, 10371, 89884, 8828, 2118, 3800, 10678, 6469, 1959, 9369, 864, 5459, 5458, 90249, 5015, 2596, 627, 4804, 5797, 23114, 6585, 7080, 9378, 3730, 3670, 9423, 2045, 2043, 323, 2637, 7316, 655, 2736, 6233, 351, 6387, 4009, 1630, 55079, 5818	4138	107	13528	1.86376	0.000200161	3.84963e-06	6.86966e-05
GOTERM_BP_FAT	GO:0045596~negative regulation of cell differentiation	105	1.64654	3.83606e-08	7291, 7538, 9241, 3479, 55183, 4825, 4821, 1482, 9655, 10140, 140467, 5744, 2322, 3690, 3688, 7070, 6405, 6696, 8313, 84894, 3400, 6776, 1814, 4504, 4838, 4792, 58495, 6469, 19, 8861, 23532, 93166, 10220, 7041, 1840, 121504, 627, 4804, 10736, 4092, 595, 9619, 9423, 796, 57045, 182, 4009, 7533, 4005, 84525, 6657, 27231, 1045, 3624, 3199, 2249, 7994, 23405, 8361, 2103, 7399, 8366, 8365, 10062, 6484…	4138	216	13528	1.5892	0.000215295	4.0626e-06	7.38912e-05
GOTERM_BP_FAT	GO:0051172~negative regulation of nitrogen compound metabolic process	216	3.38717	6.2344e-08	3087, 2004, 7753, 3720, 3084, 3281, 6208, 1312, 7490, 51085, 8321, 22904, 4212, 7068, 2956, 6498, 65057, 51773, 1482, 4618, 6493, 602, 1488, 3096, 79718, 79813, 10472, 7071, 7342, 8726, 7341, 545, 2023, 1814, 2022, 4790, 6605, 58495, 54880, 7227, 55729, 8861, 138151, 7329, 27086, 55869, 387893, 4782, 7727, 8856, 4092, 7043, 23522, 5629, 2304, 23528, 10076, 10499, 7050, 25913, 10595, 7712, 6595, 5…	4138	519	13528	1.3606	0.000349876	6.48029e-06	0.000120088
GOTERM_BP_FAT	GO:0000902~cell morphogenesis	157	2.46197	6.51436e-08	219699, 284217, 9241, 3082, 2335, 63923, 151449, 288, 8320, 286, 170302, 4929, 23077, 10716, 6616, 10155, 9638, 9355, 6091, 6092, 9353, 474, 7408, 1794, 5027, 6608, 29842, 139065, 1813, 23122, 3912, 4838, 9053, 5754, 10678, 6469, 9369, 22854, 64072, 349667, 1072, 25806, 53405, 90249, 5803, 57619, 9024, 64919, 2596, 627, 4804, 1462, 23114, 1267, 6585, 3730, 117177, 9378, 9890, 596, 9423, 55201, 67…	4138	356	13528	1.44176	0.000365584	6.64818e-06	0.000125481
GOTERM_BP_FAT	GO:0051253~negative regulation of RNA metabolic process	159	2.49334	7.36431e-08	7291, 3087, 3720, 7753, 7292, 8535, 8928, 3281, 23462, 6208, 7490, 1523, 23309, 51085, 5017, 22904, 4212, 122953, 6498, 51773, 10155, 1482, 54815, 6493, 1488, 56998, 4194, 22882, 3096, 79718, 6688, 79813, 10472, 7071, 29842, 8538, 5933, 2023, 1814, 2022, 4790, 64324, 4838, 23314, 6605, 23316, 58495, 54880, 7227, 8553, 55729, 8861, 7329, 27086, 1788, 55869, 1789, 57057, 25806, 28996, 3516, 7421, 6…	4138	362	13528	1.43592	0.000413273	7.38138e-06	0.000141853
GOTERM_BP_FAT	GO:0045934~negative regulation of nucleobase, nucleoside, nucleotide and nucleic acid metabolic process	213	3.34013	8.05872e-08	3087, 2004, 7753, 3720, 3084, 3281, 6208, 7490, 51085, 8321, 22904, 4212, 7068, 2956, 6498, 65057, 51773, 1482, 4618, 6493, 602, 1488, 3096, 79718, 79813, 10472, 7071, 7342, 8726, 7341, 545, 2023, 1814, 2022, 4790, 6605, 58495, 54880, 7227, 138151, 55729, 8861, 7329, 27086, 55869, 387893, 4782, 7727, 8856, 4092, 7043, 23522, 5629, 2304, 23528, 10076, 10499, 7050, 25913, 10595, 7712, 6595, 5915, 5…	4138	512	13528	1.36004	0.000452234	7.93569e-06	0.000155229
GOTERM_BP_FAT	GO:0044057~regulation of system process	139	2.17971	9.54019e-08	22871, 685, 5021, 2741, 2740, 5025, 10203, 1573, 1392, 6870, 9451, 335, 6869, 7168, 43, 7068, 30819, 1621, 1482, 8541, 6546, 1286, 2321, 4889, 476, 5367, 27129, 1906, 5037, 348, 1907, 3351, 1812, 1813, 1814, 4607, 56923, 1000, 6752, 6286, 8553, 23630, 1129, 8766, 2837, 1501, 1131, 4803, 4636, 627, 6584, 4092, 1264, 7316, 7425, 796, 491, 6671, 10021, 6385, 186, 1636, 7533, 7532, 590, 23237, 10242,…	4138	309	13528	1.47062	0.000535347	9.23256e-06	0.000183765
GOTERM_BP_FAT	GO:0045165~cell fate commitment	73	1.14474	1.31528e-07	6657, 50937, 7026, 219409, 26468, 151449, 3199, 4825, 2248, 6929, 3195, 2246, 2247, 4821, 6660, 6495, 64843, 6662, 4654, 2619, 2066, 639, 89780, 6299, 5076, 5449, 474, 3791, 2264, 836, 2668, 3688, 6608, 9480, 11281, 4089, 9314, 4838, 256297, 6934, 4087, 860, 7004, 6469, 1746, 23770, 343472, 5081, 7473, 1499, 6909, 7041, 3175, 2596, 2128, 8521, 57453, 3170, 7080, 3670, 596, 10253, 10252, 3574, 562…	4138	139	13528	1.71692	0.000737996	1.25129e-05	0.000253353
GOTERM_BP_FAT	GO:0010604~positive regulation of macromolecule metabolic process	332	5.20621	1.34725e-07	3087, 10891, 940, 1316, 3479, 943, 9861, 151449, 7490, 51085, 4212, 7068, 8878, 51773, 5741, 10716, 1482, 6495, 4618, 602, 4617, 58499, 6095, 6096, 4214, 79718, 6880, 208, 348, 8312, 406, 56648, 6776, 1814, 4790, 2022, 4792, 253738, 58495, 6604, 4778, 1435, 6469, 55729, 22924, 7041, 1997, 253461, 4782, 4781, 4094, 8445, 4092, 10736, 7043, 347273, 23522, 2308, 2309, 83734, 5629, 2304, 916, 285704,…	4138	857	13528	1.26649	0.000755924	1.26034e-05	0.00025951
GOTERM_BP_FAT	GO:0051056~regulation of small GTPase mediated signal transduction	117	1.83472	1.43571e-07	26084, 9459, 11153, 9922, 3479, 9927, 80243, 129049, 25791, 8525, 6494, 57568, 64744, 7409, 153478, 1901, 1902, 50618, 29, 9744, 89846, 125058, 7410, 7074, 128272, 1000, 221178, 8437, 1435, 54885, 51291, 55160, 9905, 26286, 9882, 11033, 25771, 9910, 57221, 10276, 23094, 11138, 84904, 64411, 8853, 116988, 116987, 221002, 55200, 161514, 116985, 115557, 10603, 152273, 9181, 9170, 23108, 121512, 1157…	4138	252	13528	1.51785	0.000805542	1.32108e-05	0.00027655
GOTERM_BP_FAT	GO:0046903~secretion	135	2.11698	1.44427e-07	8224, 22871, 4306, 9342, 5539, 5021, 2741, 94121, 9341, 2740, 9451, 51083, 2743, 6869, 286, 25825, 9751, 59341, 7163, 2206, 8425, 6616, 1188, 55850, 1187, 8541, 55361, 50617, 1906, 5027, 79158, 80725, 134957, 1813, 1814, 56923, 3993, 9369, 64130, 19, 22999, 5413, 389692, 5045, 26286, 5046, 627, 23327, 2979, 114548, 93, 818, 63910, 7425, 2778, 10686, 5341, 84315, 3937, 27297, 7432, 1636, 525, 2914…	4138	300	13528	1.47115	0.000810338	1.30752e-05	0.000278198
GOTERM_BP_FAT	GO:0000122~negative regulation of transcription from RNA polymerase II promoter	122	1.91313	1.7393e-07	7291, 3087, 7753, 3720, 8535, 8928, 3281, 23462, 6208, 7490, 1523, 51085, 5017, 4212, 122953, 6498, 10155, 1482, 6493, 56998, 4194, 22882, 79718, 3096, 6688, 79813, 10472, 7071, 29842, 8538, 5933, 1814, 2023, 4790, 2022, 64324, 4838, 23314, 54880, 55729, 27086, 1788, 55869, 25806, 28996, 7421, 23429, 4782, 7727, 4092, 9421, 5629, 2304, 5569, 23528, 23493, 10499, 7050, 6672, 7712, 84525, 6657, 659…	4138	266	13528	1.49941	0.000975791	1.54962e-05	0.000335027
GOTERM_BP_FAT	GO:0032990~cell part morphogenesis	118	1.8504	2.03705e-07	219699, 63923, 151449, 9927, 288, 170302, 4929, 23077, 6616, 10716, 9638, 9355, 6091, 6092, 9353, 474, 7408, 6608, 139065, 1813, 10678, 6469, 9369, 22854, 349667, 90249, 25806, 5803, 64919, 2596, 627, 4804, 1462, 23114, 1267, 6585, 9378, 117177, 3730, 9890, 9423, 596, 6277, 55201, 323, 2637, 7316, 6387, 23499, 146760, 4009, 1630, 55079, 5818, 5781, 84100, 3199, 9201, 3198, 2676, 84628, 575, 64843…	4138	256	13528	1.5069	0.00114274	1.78654e-05	0.00039238
GOTERM_BP_FAT	GO:0030879~mammary gland development	40	0.627254	2.65414e-07	8862, 5618, 3084, 5021, 5617, 3479, 6909, 9148, 1999, 10018, 4233, 6926, 10718, 7043, 2066, 3099, 2064, 89780, 5241, 2065, 9423, 5744, 390259, 858, 1036, 857, 2736, 2692, 6997, 2737, 5727, 5367, 491, 59350, 6531, 3667, 6776, 587, 3664, 83992	4138	63	13528	2.07569	0.00148866	2.29193e-05	0.000511246
GOTERM_BP_FAT	GO:0006812~cation transport	225	3.5283	2.73407e-07	90134, 10206, 1318, 118980, 41, 94097, 59341, 40, 7350, 3710, 50617, 4891, 92799, 7881, 1813, 1179, 56923, 3743, 3742, 3741, 3747, 3746, 3749, 3748, 518, 517, 516, 27092, 10312, 817, 818, 146167, 3737, 378807, 10316, 3739, 84876, 9187, 55532, 7225, 3932, 525, 7222, 10242, 4852, 55503, 8645, 64849, 9498, 153129, 57282, 10060, 9497, 51133, 55799, 60482, 27032, 7781, 160728, 309, 56704, 7248, 55515,…	4138	553	13528	1.33015	0.00153346	2.32518e-05	0.000526643
GOTERM_BP_FAT	GO:0048839~inner ear development	47	0.737024	3.11006e-07	6657, 26281, 8557, 8516, 64072, 1749, 8820, 5459, 57053, 55584, 55084, 1687, 1523, 53405, 3778, 3198, 55283, 5013, 627, 6495, 7545, 7043, 1280, 89780, 5154, 5076, 10253, 5156, 9935, 1750, 5629, 474, 2637, 1301, 133060, 2299, 491, 182, 50508, 3167, 4646, 2138, 4647, 9132, 340784, 55636, 51450	4138	79	13528	1.94497	0.00174415	2.60545e-05	0.000599066
GOTERM_BP_FAT	GO:0035239~tube morphogenesis	67	1.05065	3.70234e-07	7291, 841, 253430, 3479, 56963, 10395, 7020, 4824, 4613, 23405, 3239, 1482, 6495, 6926, 89780, 7547, 5076, 2321, 3791, 8626, 7408, 6885, 2719, 1906, 1909, 5979, 3491, 7248, 54361, 4089, 2022, 4838, 5216, 23129, 58495, 25831, 5754, 6469, 5087, 317, 8092, 1499, 1072, 57057, 57619, 7422, 6943, 7048, 10018, 3170, 596, 10253, 9421, 2637, 652, 2736, 655, 5727, 2737, 9839, 7050, 6387, 6862, 8915, 2138, …	4138	127	13528	1.7247	0.00207597	3.05602e-05	0.000713152
GOTERM_BP_FAT	GO:0042471~ear morphogenesis	41	0.642936	4.21073e-07	6657, 8557, 8516, 64072, 9241, 1749, 8820, 5459, 57053, 55584, 55084, 3199, 53405, 3198, 5013, 6495, 7545, 10736, 2619, 1280, 89780, 5076, 10253, 9935, 1750, 5629, 474, 2637, 1301, 133060, 1906, 2299, 491, 3167, 4646, 2138, 4647, 9132, 340784, 55636, 51450	4138	66	13528	2.03087	0.00236069	3.42528e-05	0.000811079
GOTERM_BP_FAT	GO:0001501~skeletal system development	140	2.19539	4.98748e-07	7291, 9241, 3479, 1009, 56243, 1311, 9451, 2296, 3340, 43, 3486, 4920, 65057, 5741, 6495, 56914, 4617, 4488, 8600, 1280, 2019, 6781, 81621, 4318, 5744, 4317, 3488, 7289, 50617, 1906, 5027, 1591, 7071, 6608, 6696, 8313, 8538, 134701, 23314, 4838, 3211, 10143, 6469, 7227, 353500, 2767, 176, 10220, 7421, 6474, 7048, 10736, 7043, 596, 5764, 93, 5156, 92, 59338, 51684, 1301, 2778, 57045, 1303, 1305, 6…	4138	319	13528	1.43476	0.00279556	3.99916e-05	0.000960696
GOTERM_BP_FAT	GO:0032989~cellular component morphogenesis	168	2.63447	5.94782e-07	219699, 284217, 9241, 3082, 2335, 63923, 151449, 9927, 288, 8320, 286, 170302, 7168, 3880, 4929, 9148, 23077, 10716, 6616, 10155, 9638, 9355, 6091, 6092, 9353, 474, 7408, 1794, 5027, 3688, 6608, 29842, 139065, 1813, 23122, 3912, 4838, 9053, 5754, 8557, 6469, 10678, 9369, 22854, 64072, 928, 349667, 1072, 25806, 53405, 90249, 5803, 57619, 9024, 64919, 2596, 627, 4804, 1462, 23114, 1267, 6585, 3730,…	4138	397	13528	1.38344	0.00333295	4.70202e-05	0.00114568
GOTERM_BP_FAT	GO:0010648~negative regulation of cell communication	113	1.77199	7.70004e-07	3087, 9241, 2741, 9927, 64399, 43, 652991, 3486, 8525, 6498, 9655, 10140, 56998, 4035, 4889, 3488, 9350, 7289, 5367, 5037, 3351, 5027, 27123, 7070, 1592, 8312, 8313, 1812, 1813, 1814, 2022, 401190, 4792, 58495, 64321, 9628, 23532, 10221, 7041, 1997, 28996, 4804, 6001, 6002, 4092, 4091, 7043, 64411, 595, 916, 57045, 23624, 23493, 5341, 7050, 64798, 186, 590, 6657, 59307, 375567, 10395, 23612, 2898…	4138	248	13528	1.4896	0.00431271	6.00264e-05	0.00148319
GOTERM_BP_FAT	GO:0042472~inner ear morphogenesis	36	0.564529	7.81408e-07	6657, 8557, 8516, 64072, 1749, 8820, 5459, 57053, 55584, 55084, 53405, 3198, 5013, 6495, 7545, 1280, 89780, 5076, 10253, 9935, 1750, 5629, 474, 2637, 1301, 133060, 2299, 491, 3167, 4646, 2138, 4647, 9132, 340784, 55636, 51450	4138	56	13528	2.10164	0.00437644	6.0081e-05	0.00150516
GOTERM_BP_FAT	GO:0010605~negative regulation of macromolecule metabolic process	285	4.46919	9.14611e-07	3087, 2004, 3720, 7753, 3084, 3281, 9861, 6208, 7490, 8739, 51085, 8321, 22904, 51087, 3486, 4212, 7068, 2956, 1978, 65057, 6498, 51773, 1482, 4618, 602, 6493, 1488, 3096, 79718, 3488, 6880, 79813, 10472, 7071, 7342, 8726, 7341, 545, 2023, 1814, 4790, 2022, 6605, 58495, 6469, 54880, 7227, 8861, 55729, 138151, 2316, 7329, 27086, 55869, 387893, 4782, 7727, 8856, 4092, 23112, 7043, 4091, 23522, 5629…	4138	734	13528	1.26938	0.00512056	6.93721e-05	0.00176173
GOTERM_BP_FAT	GO:0030802~regulation of cyclic nucleotide biosynthetic process	59	0.9252	9.97381e-07	116, 2914, 117, 2912, 5064, 114, 2913, 113, 2916, 111, 11255, 2740, 10203, 150, 55811, 5741, 4846, 1133, 5744, 1901, 122042, 1906, 4887, 348, 1909, 3351, 3350, 2847, 1812, 1813, 1814, 6752, 135, 19, 2316, 3363, 2770, 8484, 2696, 4988, 4985, 1132, 4986, 108, 2979, 2978, 4883, 551, 2778, 796, 2692, 9568, 2827, 3973, 2492, 114131, 2587, 4915, 4914	4138	110	13528	1.75349	0.00558266	7.46413e-05	0.00192116
GOTERM_BP_FAT	GO:0030808~regulation of nucleotide biosynthetic process	59	0.9252	9.97381e-07	116, 2914, 117, 2912, 5064, 114, 2913, 113, 2916, 111, 11255, 2740, 10203, 150, 55811, 5741, 4846, 1133, 5744, 1901, 122042, 1906, 4887, 348, 1909, 3351, 3350, 2847, 1812, 1813, 1814, 6752, 135, 19, 2316, 3363, 2770, 8484, 2696, 4988, 4985, 1132, 4986, 108, 2979, 2978, 4883, 551, 2778, 796, 2692, 9568, 2827, 3973, 2492, 114131, 2587, 4915, 4914	4138	110	13528	1.75349	0.00558266	7.46413e-05	0.00192116
GOTERM_BP_FAT	GO:0019935~cyclic-nucleotide-mediated signaling	67	1.05065	1.107e-06	2914, 114, 64805, 113, 2916, 4852, 111, 11255, 2740, 10203, 948, 27445, 55811, 5741, 4157, 9693, 10163, 1133, 5744, 4843, 1901, 122042, 348, 4887, 4543, 3352, 4544, 3351, 3354, 59350, 3350, 2847, 4160, 1812, 1813, 1814, 6752, 135, 6751, 133, 2316, 3360, 1129, 3363, 2770, 2696, 4988, 4985, 1132, 4986, 108, 4883, 146, 147, 2778, 23566, 2692, 5150, 2827, 3973, 2492, 7052, 114131, 7433, 186, 2587, 25…	4138	130	13528	1.6849	0.00619434	8.17546e-05	0.00213231
GOTERM_BP_FAT	GO:0051050~positive regulation of transport	103	1.61518	1.15165e-06	64805, 685, 7292, 255738, 6556, 5021, 5025, 1392, 5026, 283, 8740, 4825, 6869, 9143, 43, 2206, 6616, 5444, 1482, 23705, 124912, 3092, 208, 1906, 348, 1907, 1909, 5028, 5027, 6608, 7070, 2847, 1812, 7200, 1813, 4792, 6469, 5413, 2316, 260434, 23327, 5806, 114548, 7043, 55075, 491, 84876, 718, 114131, 5336, 4240, 999, 56253, 5781, 255061, 10580, 3625, 9388, 3624, 65018, 723961, 81, 10062, 57620, 20…	4138	223	13528	1.50999	0.00644335	8.39471e-05	0.00221831
GOTERM_BP_FAT	GO:0060541~respiratory system development	58	0.909519	1.18384e-06	6657, 2252, 1392, 64399, 1523, 4613, 2246, 2247, 23405, 9509, 9496, 6493, 4846, 9394, 1080, 5744, 3791, 2264, 7289, 4124, 23414, 4838, 4087, 6469, 6441, 2034, 64759, 27086, 8820, 7474, 1499, 7422, 6943, 441376, 7048, 4781, 1544, 3170, 4015, 7080, 7043, 220, 55107, 5154, 2735, 10253, 93, 5156, 5629, 652, 858, 2736, 2737, 6670, 7009, 83992, 55636, 84525	4138	108	13528	1.75569	0.00662284	8.5187e-05	0.00228031
GOTERM_BP_FAT	GO:0030799~regulation of cyclic nucleotide metabolic process	60	0.940881	1.23781e-06	116, 2914, 117, 2912, 5064, 114, 2913, 113, 2916, 111, 11255, 2740, 10203, 150, 55811, 5741, 4846, 1133, 5744, 1901, 122042, 1906, 4887, 348, 1909, 3351, 3350, 2847, 1812, 1813, 23746, 1814, 6752, 135, 19, 2316, 3363, 2770, 8484, 2696, 4988, 4985, 1132, 4986, 108, 2979, 2978, 4883, 551, 2778, 796, 2692, 9568, 2827, 3973, 2492, 114131, 2587, 4915, 4914	4138	113	13528	1.73586	0.00692377	8.79436e-05	0.00238428
GOTERM_BP_FAT	GO:0021915~neural tube development	41	0.642936	1.26368e-06	5754, 3110, 7291, 841, 6469, 253430, 317, 23770, 8092, 5081, 56963, 10395, 1072, 7020, 57619, 3170, 2619, 145258, 2019, 140467, 390992, 5629, 652, 2637, 7408, 6885, 7289, 2736, 2737, 5727, 9839, 7050, 6608, 7248, 6862, 8915, 4838, 5216, 6934, 25831, 58495	4138	68	13528	1.97114	0.00706797	8.86594e-05	0.00243411
GOTERM_BP_FAT	GO:0060284~regulation of cell development	96	1.50541	1.3071e-06	6657, 22871, 9241, 23440, 27231, 10507, 375567, 3199, 4825, 60436, 4821, 2247, 3486, 6660, 723961, 6495, 1482, 64843, 6926, 4155, 2902, 773, 55796, 375790, 390992, 5792, 6091, 5176, 1286, 9353, 6092, 474, 55755, 5364, 1906, 79191, 348, 10371, 6608, 7070, 6405, 6696, 7074, 4088, 84894, 3400, 4089, 1141, 1813, 1814, 4504, 1000, 4087, 5454, 50674, 6469, 11202, 5087, 1746, 343472, 1789, 7041, 4803, 1…	4138	205	13528	1.53095	0.00730989	9.05729e-05	0.00251773
GOTERM_BP_FAT	GO:0051339~regulation of lyase activity	55	0.862475	1.32214e-06	116, 2914, 117, 5064, 114, 2912, 2913, 113, 2916, 111, 11255, 2740, 10203, 150, 55811, 5741, 4846, 5744, 1133, 1901, 122042, 4887, 1909, 3350, 2847, 1812, 1813, 1814, 6752, 135, 2316, 3363, 2770, 8484, 2696, 4988, 4985, 1132, 4986, 108, 2979, 2978, 4883, 94033, 2778, 796, 2692, 9568, 2827, 2492, 3973, 114131, 2587, 4915, 4914	4138	101	13528	1.78026	0.0073937	9.0498e-05	0.00254671
GOTERM_BP_FAT	GO:0030817~regulation of cAMP biosynthetic process	55	0.862475	1.32214e-06	116, 2914, 117, 5064, 114, 2912, 2913, 113, 2916, 111, 11255, 2740, 10203, 150, 55811, 5741, 5744, 1133, 1901, 122042, 1906, 4887, 1909, 3351, 3350, 2847, 1812, 1813, 1814, 6752, 135, 19, 2316, 3363, 2770, 8484, 2696, 4988, 4985, 1132, 4986, 108, 4883, 551, 2778, 796, 2692, 9568, 2827, 3973, 2492, 114131, 2587, 4915, 4914	4138	101	13528	1.78026	0.0073937	9.0498e-05	0.00254671
GOTERM_BP_FAT	GO:0031279~regulation of cyclase activity	54	0.846793	1.56678e-06	116, 2914, 117, 5064, 114, 2912, 2913, 113, 2916, 111, 11255, 2740, 10203, 150, 55811, 5741, 4846, 5744, 1133, 1901, 122042, 4887, 1909, 3350, 2847, 1812, 1813, 1814, 6752, 135, 2316, 3363, 2770, 8484, 2696, 4988, 4985, 1132, 4986, 108, 2979, 2978, 4883, 2778, 796, 2692, 9568, 2827, 2492, 3973, 114131, 2587, 4915, 4914	4138	99	13528	1.78321	0.0087558	0.000105951	0.00301793
GOTERM_BP_FAT	GO:0032844~regulation of homeostatic process	60	0.940881	1.80632e-06	6261, 685, 5025, 6262, 5026, 9451, 3624, 6869, 2206, 65057, 3635, 8600, 5321, 4842, 6688, 4982, 1909, 5027, 7070, 6696, 4160, 1812, 6776, 1813, 2113, 9607, 1000, 5788, 22953, 11202, 8861, 2072, 2729, 80119, 2837, 7422, 6584, 553, 4092, 551, 3558, 596, 7013, 9935, 55340, 2309, 92, 91, 857, 796, 8913, 1021, 3973, 6863, 8915, 25913, 2537, 4067, 3932, 4005	4138	114	13528	1.72064	0.0100876	0.000120693	0.00347931
GOTERM_BP_FAT	GO:0006816~calcium ion transport	71	1.11338	2.1339e-06	781, 783, 784, 6261, 5579, 4852, 53373, 6262, 59283, 5025, 6263, 55584, 489, 59284, 6520, 57338, 55503, 41, 59341, 57620, 2902, 55799, 773, 1139, 2904, 776, 6546, 777, 3710, 774, 27032, 775, 9914, 778, 309, 56704, 5027, 80036, 1813, 1141, 1179, 5788, 56923, 140738, 3709, 10368, 57053, 54836, 57113, 6543, 7421, 6588, 57419, 27092, 817, 818, 10316, 378807, 857, 57685, 140803, 491, 84876, 8913, 493,…	4138	142	13528	1.63461	0.0119061	0.000140903	0.00411028
GOTERM_BP_FAT	GO:0030902~hindbrain development	37	0.58021	2.22508e-06	6469, 1959, 8861, 10395, 5457, 3199, 6928, 64211, 3198, 1583, 4781, 10716, 3170, 2619, 2902, 773, 2019, 6095, 596, 2735, 390992, 9935, 4010, 23287, 2637, 57626, 767558, 2736, 491, 10499, 6608, 401, 2020, 4009, 3211, 256297, 23026	4138	60	13528	2.01601	0.0124117	0.000145215	0.00428592
GOTERM_BP_FAT	GO:0008284~positive regulation of cell proliferation	171	2.68151	2.85495e-06	4041, 688, 284217, 7292, 3084, 685, 940, 9241, 23440, 3479, 10203, 79805, 283, 80381, 23308, 64211, 6869, 150, 4613, 887, 2152, 1482, 8872, 4194, 5744, 2321, 2322, 1901, 4889, 2323, 2324, 1906, 1907, 3688, 6608, 3350, 56648, 3400, 1813, 6776, 1814, 3912, 4838, 5454, 3597, 1435, 823, 6469, 826, 138151, 23532, 56034, 5617, 27086, 1128, 7188, 28996, 2837, 7422, 6374, 4803, 1440, 4804, 7048, 11138, 6…	4138	414	13528	1.35033	0.0158972	0.000184177	0.00549914
GOTERM_BP_FAT	GO:0030814~regulation of cAMP metabolic process	55	0.862475	2.93063e-06	116, 2914, 117, 5064, 114, 2912, 2913, 113, 2916, 111, 11255, 2740, 10203, 150, 55811, 5741, 5744, 1133, 1901, 122042, 1906, 4887, 1909, 3351, 3350, 2847, 1812, 1813, 1814, 6752, 135, 19, 2316, 3363, 2770, 8484, 2696, 4988, 4985, 1132, 4986, 108, 4883, 551, 2778, 796, 2692, 9568, 2827, 3973, 2492, 114131, 2587, 4915, 4914	4138	103	13528	1.7457	0.0163151	0.00018691	0.00564489
GOTERM_BP_FAT	GO:0048729~tissue morphogenesis	85	1.33292	3.73096e-06	7291, 841, 253430, 284217, 7296, 2252, 56963, 10395, 7020, 2296, 8320, 6927, 7168, 9496, 94234, 1482, 6495, 6926, 89780, 5076, 9353, 7137, 8626, 7408, 6256, 6885, 2719, 5979, 7248, 54361, 4088, 9314, 4089, 4607, 4838, 5216, 58495, 4087, 25831, 5754, 8557, 6469, 864, 5087, 317, 9096, 8092, 1605, 7473, 768, 1499, 1072, 7041, 57619, 6943, 10468, 4804, 4092, 220, 596, 9421, 83439, 2926, 5629, 2304, 6…	4138	180	13528	1.54379	0.0207241	0.000235275	0.00718642
GOTERM_BP_FAT	GO:0006140~regulation of nucleotide metabolic process	60	0.940881	3.74279e-06	116, 2914, 117, 2912, 5064, 114, 2913, 113, 2916, 111, 11255, 2740, 10203, 150, 55811, 5741, 4846, 1133, 5744, 1901, 122042, 1906, 4887, 348, 1909, 3351, 3350, 2847, 1812, 1813, 23746, 1814, 6752, 135, 19, 2316, 3363, 2770, 8484, 2696, 4988, 4985, 1132, 4986, 108, 2979, 2978, 4883, 551, 2778, 796, 2692, 9568, 2827, 3973, 2492, 114131, 2587, 4915, 4914	4138	116	13528	1.69097	0.0207892	0.000233398	0.00720921
GOTERM_BP_FAT	GO:0032940~secretion by cell	95	1.48973	4.35451e-06	2914, 2054, 8224, 152015, 2912, 22871, 9342, 11255, 5539, 2741, 84958, 94121, 2740, 9341, 148281, 51083, 9451, 2743, 27445, 54097, 10652, 6928, 6927, 286, 10758, 25825, 9751, 59341, 2206, 8425, 6616, 6926, 55850, 773, 8541, 10961, 775, 55361, 1906, 8825, 5027, 79158, 4160, 4646, 80725, 134957, 55512, 201294, 9783, 23025, 4087, 23256, 51555, 3993, 9369, 64130, 19, 5413, 22999, 389692, 8618, 5045, …	4138	207	13528	1.50036	0.0241456	0.000268556	0.00838743
GOTERM_BP_FAT	GO:0009968~negative regulation of signal transduction	100	1.56814	5.09519e-06	3087, 9241, 9927, 64399, 652991, 3486, 8525, 6498, 9655, 10140, 56998, 4035, 3488, 9350, 7289, 5037, 5027, 27123, 7070, 1592, 8312, 8313, 1813, 1814, 2022, 401190, 4792, 58495, 64321, 9628, 23532, 10221, 7041, 1997, 28996, 4804, 6001, 6002, 4092, 7043, 64411, 4091, 595, 916, 57045, 23624, 23493, 5341, 7050, 64798, 186, 6657, 59307, 375567, 10395, 23612, 8835, 84174, 5580, 3635, 2619, 145258, 5773…	4138	221	13528	1.47928	0.0281943	0.000310815	0.00981403
GOTERM_BP_FAT	GO:0051252~regulation of RNA metabolic process	637	9.98902	5.4836e-06	90134, 2004, 6775, 10891, 1316, 3281, 3479, 7490, 27063, 6492, 8320, 147947, 22906, 22904, 8878, 6498, 10716, 22806, 6495, 602, 6493, 2019, 6095, 58499, 6096, 222546, 79718, 2016, 6097, 3298, 6880, 79813, 7342, 6875, 406, 401, 10622, 2020, 6776, 2023, 1814, 2022, 84891, 5216, 58495, 6469, 7227, 8861, 7329, 27086, 390010, 85446, 22924, 27287, 388558, 6474, 8856, 80712, 10736, 347273, 23522, 8427, …	4138	1813	13528	1.14864	0.0303107	0.000330908	0.0105621
GOTERM_BP_FAT	GO:0001525~angiogenesis	72	1.12906	6.22986e-06	841, 688, 6461, 84432, 2004, 60675, 7127, 2251, 284, 283, 151, 2246, 2247, 23405, 9496, 80781, 56913, 5328, 10163, 9394, 4846, 7039, 54567, 304, 6091, 9353, 2321, 3791, 1901, 305, 9255, 6885, 10908, 1906, 1909, 3953, 7070, 3491, 7342, 8828, 58504, 5316, 2022, 23129, 64321, 6469, 2034, 1499, 57057, 3516, 7422, 147372, 3553, 7048, 2028, 5728, 5154, 7857, 94, 9421, 1464, 2637, 652, 55576, 1012, 6387…	4138	148	13528	1.59043	0.034364	0.000371934	0.0119994
GOTERM_BP_FAT	GO:0007187~G-protein signaling, coupled to cyclic nucleotide second messenger	59	0.9252	6.33086e-06	2914, 114, 64805, 113, 4852, 2916, 111, 11255, 10203, 55811, 5741, 4157, 10163, 1133, 5744, 4843, 1901, 122042, 4887, 4543, 3352, 3351, 4544, 3354, 59350, 3350, 2847, 4160, 1812, 1813, 1814, 6752, 135, 6751, 2316, 3360, 1129, 3363, 2770, 2696, 4988, 4985, 1132, 4986, 108, 4883, 146, 147, 2778, 23566, 2692, 2827, 3973, 2492, 114131, 7433, 186, 2587, 2535	4138	115	13528	1.67725	0.0349113	0.000373985	0.012194
GOTERM_BP_FAT	GO:0035270~endocrine system development	40	0.627254	6.63362e-06	6657, 3110, 3087, 5087, 219409, 23440, 1392, 9247, 9451, 335, 6928, 4825, 6927, 4821, 3175, 3170, 1482, 6495, 7080, 5075, 220, 3670, 2735, 5449, 2908, 2304, 652, 2692, 2736, 10370, 9480, 6531, 4061, 2138, 1813, 3232, 3569, 5122, 999, 5454	4138	69	13528	1.8952	0.03655	0.000387786	0.0127771
GOTERM_BP_FAT	GO:0006355~regulation of transcription, DNA-dependent	623	9.76948	7.02572e-06	90134, 2004, 6775, 10891, 1316, 3281, 3479, 7490, 27063, 6492, 8320, 147947, 22906, 22904, 8878, 6498, 10716, 22806, 6495, 602, 6493, 2019, 6095, 58499, 6096, 222546, 79718, 2016, 6097, 3298, 6880, 79813, 7342, 6875, 406, 401, 10622, 2020, 6776, 2023, 1814, 2022, 84891, 5216, 58495, 6469, 7227, 8861, 7329, 27086, 390010, 85446, 22924, 27287, 388558, 6474, 8856, 80712, 10736, 347273, 23522, 8427, …	4138	1773	13528	1.14874	0.038668	0.000406469	0.0135322
GOTERM_BP_FAT	GO:0048511~rhythmic process	64	1.00361	7.21775e-06	60675, 346673, 5021, 2252, 3625, 1392, 284, 283, 3624, 2296, 94233, 3778, 2064, 9956, 2065, 4846, 2904, 5321, 3791, 4889, 5367, 1907, 4543, 3953, 5551, 406, 1812, 6776, 1813, 1141, 1814, 9607, 7079, 11144, 23411, 668, 220202, 1959, 9572, 15, 3363, 8204, 2837, 7422, 1644, 4808, 7080, 7043, 596, 5241, 1406, 84667, 2309, 9420, 652, 7425, 128674, 4438, 3973, 2492, 5730, 25819, 894, 9468	4138	128	13528	1.63461	0.0397037	0.000413316	0.0139021
GOTERM_BP_FAT	GO:0009953~dorsal/ventral pattern formation	36	0.564529	7.51507e-06	3110, 221833, 6469, 9241, 23770, 5081, 64399, 1499, 57057, 3199, 25806, 4825, 2128, 57453, 3170, 7080, 4091, 2619, 145258, 2019, 2735, 9355, 4010, 652, 80319, 2736, 7289, 2737, 5727, 79659, 1906, 7050, 6608, 344022, 4087, 58495	4138	60	13528	1.96153	0.0413049	0.000425992	0.0144747
GOTERM_BP_FAT	GO:0001763~morphogenesis of a branching structure	42	0.658617	7.62224e-06	6469, 5087, 1746, 3479, 1499, 57057, 4824, 4613, 7422, 1501, 6943, 23405, 7048, 3239, 3170, 6495, 6926, 596, 5076, 57471, 10253, 2045, 2321, 3791, 652, 2637, 6997, 655, 2736, 2737, 2719, 1906, 1305, 1909, 6692, 6387, 3491, 2138, 1813, 4089, 2022, 23129	4138	74	13528	1.8555	0.0418815	0.000427746	0.0146811
GOTERM_BP_FAT	GO:0007507~heart development	97	1.52109	8.31079e-06	3087, 3084, 5021, 8928, 34, 10203, 4824, 3676, 2296, 7168, 1482, 4488, 1280, 7547, 1906, 1909, 3688, 6608, 472, 2022, 4607, 4838, 58495, 6604, 8557, 6469, 54880, 2767, 27086, 57057, 3516, 6474, 7048, 4092, 83881, 93, 9421, 5629, 1301, 84525, 841, 840, 57538, 2702, 6659, 5915, 10395, 4151, 6926, 6662, 2066, 2064, 1857, 89780, 5795, 2065, 2122, 7137, 3398, 6256, 836, 9821, 10370, 116113, 8828, 7248…	4138	215	13528	1.47495	0.0455773	0.000461761	0.0160072
GOTERM_BP_FAT	GO:0045761~regulation of adenylate cyclase activity	51	0.799749	8.59125e-06	116, 2914, 117, 5064, 114, 2912, 2913, 113, 2916, 111, 11255, 2740, 10203, 150, 55811, 5741, 5744, 1133, 1901, 122042, 4887, 1909, 2847, 3350, 1812, 1813, 1814, 6752, 135, 2316, 3363, 2770, 8484, 2696, 4988, 4985, 1132, 4986, 108, 4883, 2778, 796, 2692, 9568, 2827, 2492, 3973, 114131, 2587, 4915, 4914	4138	96	13528	1.73677	0.0470786	0.000472662	0.0165474
GOTERM_BP_FAT	GO:0046578~regulation of Ras protein signal transduction	95	1.48973	9.07613e-06	26084, 57480, 9459, 221322, 50649, 11153, 9828, 9922, 3479, 382, 9927, 57580, 10395, 80243, 57533, 129049, 50650, 27237, 84249, 93594, 25894, 25791, 221472, 23550, 8525, 26030, 23216, 2064, 64744, 50861, 9779, 153478, 7409, 5923, 1901, 1902, 9712, 50618, 29, 9744, 89846, 125058, 7410, 7248, 55296, 7074, 128272, 1000, 221178, 1435, 9265, 54885, 9266, 51291, 55160, 9905, 26286, 9882, 11033, 22899, …	4138	210	13528	1.47893	0.0496686	0.000494485	0.0174812
GOTERM_BP_FAT	GO:0045597~positive regulation of cell differentiation	102	1.5995	9.37098e-06	338, 685, 3084, 23440, 948, 80381, 8320, 4825, 60436, 4821, 3486, 7068, 1482, 9655, 8600, 8546, 8876, 6091, 9353, 6092, 5176, 474, 5364, 7071, 6608, 7074, 6776, 1813, 4790, 9643, 50674, 1435, 6469, 1789, 7041, 4803, 627, 7048, 4804, 7043, 91653, 694, 9423, 596, 93, 2309, 92, 91, 2778, 796, 7050, 182, 3232, 84525, 6657, 10507, 64778, 375567, 1045, 3624, 4254, 2247, 723961, 3575, 3635, 5320, 5078, …	4138	229	13528	1.45616	0.0512402	0.000505637	0.0180491
GOTERM_BP_FAT	GO:0043067~regulation of programmed cell death	305	4.78281	9.9316e-06	3084, 3082, 3479, 63924, 330, 943, 944, 1311, 10201, 51083, 8740, 8739, 8738, 84674, 25791, 3486, 8878, 2956, 5740, 5741, 1482, 85329, 602, 4488, 4214, 8876, 3092, 6885, 6880, 29, 348, 5366, 89846, 4891, 7071, 6608, 7073, 7074, 6776, 4790, 4792, 6469, 5618, 23532, 317, 171558, 1072, 7188, 56751, 627, 23394, 7185, 8445, 84883, 7043, 4091, 220, 2308, 2309, 323, 916, 7316, 130399, 9181, 64798, 7052,…	4138	812	13528	1.22797	0.054221	0.000530777	0.0191288
GOTERM_BP_FAT	GO:0010941~regulation of cell death	306	4.79849	9.9829e-06	3084, 3082, 3479, 63924, 330, 943, 944, 1311, 10201, 51083, 8740, 8739, 8738, 84674, 25791, 3486, 8878, 2956, 5740, 5741, 1482, 85329, 602, 4488, 4214, 8876, 3092, 6885, 6880, 29, 348, 5366, 89846, 4891, 7071, 6608, 7073, 7074, 6776, 4790, 4792, 6469, 5618, 23532, 317, 171558, 1072, 7188, 56751, 627, 23394, 7185, 8445, 84883, 7043, 4091, 220, 2308, 2309, 323, 916, 7316, 130399, 9181, 64798, 7052,…	4138	815	13528	1.22746	0.0544933	0.000528486	0.0192276
GOTERM_BP_FAT	GO:0030324~lung development	52	0.81543	1.05035e-05	2252, 1392, 64399, 1523, 4613, 2246, 2247, 23405, 9509, 9496, 6493, 4846, 9394, 1080, 5744, 3791, 2264, 4124, 23414, 4838, 4087, 6469, 6441, 2034, 64759, 27086, 7474, 1499, 7422, 6943, 441376, 7048, 4781, 1544, 3170, 4015, 7043, 7080, 5154, 2735, 10253, 93, 5156, 5629, 652, 858, 2736, 2737, 6670, 7009, 83992, 84525	4138	99	13528	1.71716	0.057252	0.000550842	0.0202301
GOTERM_BP_FAT	GO:0019932~second-messenger-mediated signaling	104	1.63086	1.06725e-05	64805, 3479, 2740, 10203, 9451, 948, 6869, 5741, 887, 4829, 10163, 5744, 5031, 1901, 122042, 1906, 4887, 348, 1907, 3352, 1909, 5028, 3351, 3354, 59350, 3350, 2847, 1812, 1813, 1814, 56923, 6752, 11130, 6751, 2769, 2316, 124274, 2767, 1128, 1129, 2770, 1132, 108, 121504, 10316, 2778, 796, 5150, 2827, 7052, 114131, 7433, 2587, 186, 11123, 79772, 2914, 114, 113, 2916, 4852, 55784, 11255, 111, 846, …	4138	235	13528	1.4468	0.0581462	0.000554525	0.0205557
GOTERM_BP_FAT	GO:0042981~regulation of apoptosis	302	4.73577	1.10508e-05	3084, 3082, 3479, 63924, 330, 943, 944, 1311, 10201, 51083, 8740, 8739, 8738, 84674, 25791, 3486, 8878, 2956, 5740, 5741, 1482, 85329, 602, 4488, 4214, 8876, 3092, 6885, 6880, 29, 348, 5366, 89846, 4891, 7071, 6608, 7073, 7074, 6776, 4790, 4792, 6469, 5618, 23532, 317, 171558, 1072, 7188, 56751, 627, 23394, 7185, 8445, 84883, 7043, 4091, 220, 2308, 2309, 323, 916, 7316, 130399, 64798, 9181, 7052,…	4138	804	13528	1.22799	0.0601437	0.000568905	0.0212841
GOTERM_BP_FAT	GO:0007605~sensory perception of sound	51	0.799749	1.25025e-05	6657, 9381, 150677, 24139, 55084, 2707, 55584, 65217, 340990, 55283, 7399, 84073, 56914, 1280, 53942, 57731, 1285, 153562, 6507, 501, 50617, 836, 8312, 53904, 4646, 1141, 4647, 4693, 246213, 64072, 1690, 5459, 5458, 57053, 1687, 3753, 53405, 56751, 6907, 11133, 10253, 117531, 349149, 1301, 80204, 491, 375611, 2138, 9132, 525, 55636	4138	97	13528	1.71886	0.0677711	0.000637768	0.0240798
GOTERM_BP_FAT	GO:0030323~respiratory tube development	53	0.831112	1.26907e-05	2252, 1392, 64399, 1523, 4613, 2246, 2247, 23405, 9509, 9496, 6493, 4846, 9394, 1080, 5744, 3791, 2264, 4124, 23414, 4838, 4087, 6469, 6441, 2034, 64759, 27086, 7474, 1499, 7422, 6943, 441376, 7048, 4781, 1544, 3170, 4015, 7043, 7080, 9618, 5154, 2735, 10253, 93, 5156, 5629, 652, 858, 2736, 2737, 6670, 7009, 83992, 84525	4138	102	13528	1.69871	0.0687553	0.000641535	0.0244423
GOTERM_BP_FAT	GO:0048878~chemical homeostasis	202	3.16763	1.28049e-05	338, 10891, 3479, 335, 51085, 6869, 59341, 5741, 6781, 5744, 3710, 50617, 5367, 1584, 348, 4891, 2847, 56648, 31, 1812, 1813, 1814, 4504, 56923, 7201, 3741, 57369, 19, 928, 256987, 2835, 2837, 2830, 4092, 817, 2309, 6387, 7052, 5336, 7225, 3931, 3932, 525, 10242, 3827, 2252, 150209, 846, 2898, 2899, 433, 2895, 57282, 7851, 4155, 5321, 27032, 56704, 7380, 7248, 9607, 4359, 135, 133, 83959, 1604, 3…	4138	512	13528	1.28981	0.0693521	0.000641529	0.0246622
GOTERM_BP_FAT	GO:0008285~negative regulation of cell proliferation	149	2.33652	1.36393e-05	1003, 3720, 29126, 9241, 10290, 943, 1312, 9927, 51083, 283, 80381, 4824, 3486, 11095, 4488, 1488, 10140, 5449, 4194, 5744, 2014, 1285, 2322, 9255, 9350, 3488, 23641, 122042, 8935, 348, 3490, 7071, 8314, 6878, 4601, 9537, 8313, 1813, 1491, 2022, 58495, 6752, 9982, 6751, 6469, 2622, 928, 10221, 10220, 7041, 149428, 7421, 64919, 627, 10178, 7048, 4781, 58189, 2172, 7043, 2173, 9231, 694, 596, 94, 5…	4138	361	13528	1.34934	0.0737009	0.000677275	0.0262691
GOTERM_BP_FAT	GO:0006468~protein amino acid phosphorylation	255	3.99875	1.38618e-05	79705, 10342, 6775, 3082, 151449, 152, 4616, 150, 151, 3486, 84075, 166614, 4214, 284086, 83903, 140469, 4216, 2321, 2322, 6885, 4117, 1326, 2324, 149420, 3716, 208, 9874, 29904, 545, 5218, 6776, 56924, 5754, 1457, 1456, 5753, 5618, 1452, 1454, 923, 10221, 5613, 1072, 727, 51199, 4638, 7048, 8444, 4233, 10733, 8445, 4092, 85443, 375449, 7043, 8428, 65268, 814, 79834, 55872, 23387, 817, 818, 13039…	4138	667	13528	1.24985	0.0748567	0.000682281	0.0266975
GOTERM_BP_FAT	GO:0019933~cAMP-mediated signaling	50	0.784068	1.4883e-05	2914, 114, 64805, 113, 2916, 111, 2740, 10203, 27445, 55811, 5741, 9693, 10163, 5744, 1133, 1901, 122042, 4887, 59350, 2847, 3350, 4160, 1812, 1813, 1814, 6752, 135, 133, 2316, 1129, 3363, 2770, 2696, 4988, 4985, 1132, 4986, 108, 4883, 146, 147, 2778, 2692, 5150, 2827, 2492, 7052, 3973, 114131, 2587	4138	95	13528	1.72064	0.0801446	0.00072616	0.0286641
GOTERM_BP_FAT	GO:0007167~enzyme linked receptor protein signaling pathway	142	2.22675	1.54309e-05	10342, 3084, 9241, 8928, 3082, 151449, 284, 9451, 2296, 3340, 1978, 55023, 4920, 9655, 4488, 10140, 375790, 4214, 2321, 2322, 9350, 2324, 6885, 3716, 208, 7071, 7074, 6776, 2022, 26281, 5618, 2788, 56034, 2316, 7041, 28996, 51199, 7422, 4803, 7048, 2979, 4233, 5829, 4092, 4091, 7043, 5154, 5764, 94, 93, 5156, 2308, 92, 91, 6760, 59338, 916, 285704, 57045, 10076, 10603, 3937, 7323, 115727, 5771, 1…	4138	342	13528	1.35739	0.0829693	0.000746397	0.0297192
GOTERM_BP_FAT	GO:0015672~monovalent inorganic cation transport	133	2.08562	1.92977e-05	9550, 10206, 90134, 30820, 486, 26266, 27133, 482, 483, 41, 480, 40, 7350, 6561, 30819, 6560, 6549, 23704, 6546, 285335, 476, 50617, 92799, 11280, 7881, 6555, 23315, 3743, 3742, 83892, 3741, 3747, 3746, 153201, 3749, 81033, 3748, 51606, 84329, 151258, 51305, 6584, 23327, 27012, 518, 517, 516, 57419, 10312, 146167, 3737, 378807, 3739, 284525, 495, 54407, 54207, 146212, 10021, 123041, 6574, 525, 10…	4138	318	13528	1.36731	0.102659	0.000925377	0.0371652
GOTERM_BP_FAT	GO:0006813~potassium ion transport	75	1.1761	2.02891e-05	10242, 90134, 10206, 30820, 284252, 486, 3781, 3779, 27133, 3778, 482, 3775, 483, 3776, 480, 79047, 8645, 10060, 30819, 51133, 6560, 23704, 57528, 476, 6833, 3790, 7248, 92799, 7881, 3786, 9312, 3743, 3742, 8514, 83892, 57657, 3741, 3747, 60598, 3746, 3749, 56659, 3748, 81033, 3760, 386617, 130535, 3753, 3751, 80333, 3758, 3756, 51305, 57468, 27012, 57419, 55151, 3737, 3739, 3770, 84561, 495, 377…	4138	160	13528	1.53244	0.107639	0.000964654	0.0390742
GOTERM_BP_FAT	GO:0051960~regulation of nervous system development	87	1.36428	2.07888e-05	6657, 22871, 9241, 5021, 23440, 10507, 3479, 375567, 9451, 3199, 4825, 64211, 60436, 4821, 2247, 6660, 6616, 1482, 6495, 64843, 4155, 2902, 773, 375790, 390992, 5792, 6091, 5176, 1286, 9353, 6092, 474, 55755, 7289, 5364, 79191, 348, 10371, 6608, 7070, 6405, 6696, 7074, 84894, 3400, 1813, 1141, 1814, 4504, 1000, 5454, 50674, 6469, 11202, 5087, 1746, 343472, 1789, 4803, 1840, 11178, 6049, 627, 4804…	4138	192	13528	1.48136	0.110138	0.000980095	0.0400362
GOTERM_BP_FAT	GO:0015674~di-, tri-valent inorganic cation transport	81	1.27019	2.0925e-05	781, 783, 784, 6261, 5579, 4852, 6556, 53373, 79689, 6262, 59283, 5025, 6263, 55584, 489, 59284, 6520, 118980, 57338, 55503, 41, 59341, 94097, 57620, 2902, 55799, 773, 2904, 1139, 776, 6546, 777, 3710, 774, 27032, 775, 9914, 778, 309, 56704, 4891, 5027, 80036, 1813, 1141, 1179, 5788, 56923, 140738, 3709, 64924, 10368, 57053, 54836, 57113, 7421, 6543, 6588, 57419, 261729, 27092, 817, 818, 10316, 3…	4138	176	13528	1.50458	0.110818	0.000978298	0.0402985
GOTERM_BP_FAT	GO:0002009~morphogenesis of an epithelium	52	0.81543	2.15288e-05	7291, 841, 253430, 284217, 56963, 10395, 7020, 9496, 6495, 5076, 8626, 6885, 7408, 2719, 5979, 7248, 54361, 4089, 4838, 5216, 25831, 58495, 5754, 6469, 5087, 317, 9096, 8092, 1605, 768, 1499, 1072, 7041, 57619, 6943, 220, 596, 5629, 2926, 652, 159296, 2736, 2737, 5727, 9839, 7050, 182, 6862, 8915, 2138, 5100, 85358	4138	101	13528	1.68316	0.113826	0.000998199	0.0414611
GOTERM_BP_FAT	GO:0035148~tube lumen formation	28	0.439078	2.32142e-05	5754, 7291, 841, 6469, 253430, 317, 8092, 56963, 10395, 1072, 7020, 57619, 10018, 6885, 7408, 5727, 9839, 7050, 5979, 7248, 6862, 54361, 8915, 4838, 5216, 25831, 58495, 85358	4138	44	13528	2.08041	0.12217	0.00106749	0.0447063

## Sheet: Shred with_RNA-seq_down_flat
Table S6_2. Enriched GO-terms (BP) among genes sharing the same down_flat dynamic changes of ATAC_seq peak and RNA-seq during iPSC differentiation to N-d30 and N-d41 (P<0.05; none are FDR significant)
Category	Term	Count	%	PValue	Genes	List Total	Pop Hits	Pop Total	Fold Enrichment	Bonferroni	Benjamini	FDR
GOTERM_BP_FAT	GO:0051129~negative regulation of cellular component organization	16	2.68908	0.000129968	PRKCZ, MID1IP1, THY1, LINGO1, EIF4EBP1, YWHAH, TRIM54, PACSIN3, PACSIN2, SEMA3F, CAPG, BUB1, MAD2L2, DNMT3B, ARAP1, TERF1	473	142	13528	3.22258	0.251427	0.251427	0.226031
GOTERM_BP_FAT	GO:0048514~blood vessel morphogenesis	18	3.02521	0.00117603	HTATIP2, FLT1, PDGFA, MYO1E, WASF2, PRRX2, TNNI3, CXCL12, PNPLA6, THY1, KDR, HMOX1, CASP8, HEY2, TDGF1, FGF2, C1GALT1, PLAU	473	211	13528	2.43985	0.927323	0.730413	2.02781
GOTERM_BP_FAT	GO:0051270~regulation of cell motion	17	2.85714	0.00120604	FLT1, LYN, PDGFA, F2RL1, FURIN, CXCL12, TRIB1, THY1, KDR, ETS1, HMOX1, SEMA3F, RRAS2, TDGF1, ARAP3, FGF2, ARAP1	473	193	13528	2.51921	0.932029	0.591892	2.07905
GOTERM_BP_FAT	GO:0051272~positive regulation of cell motion	11	1.84874	0.0021864	FLT1, LYN, ETS1, PDGFA, RRAS2, TDGF1, F2RL1, FURIN, FGF2, CXCL12, KDR	473	98	13528	3.21025	0.992377	0.704521	3.73897
GOTERM_BP_FAT	GO:0007169~transmembrane receptor protein tyrosine kinase signaling pathway	18	3.02521	0.00223551	CNKSR1, FGFR4, FLT1, ERBB3, PDGFA, ERBB2, MYO1E, FOXO1, EPHB4, EPHA1, PXN, KDR, EIF4EBP1, SORBS1, TDGF1, GRB7, FGF2, FGF4	473	224	13528	2.29825	0.993169	0.63111	3.82143
GOTERM_BP_FAT	GO:0001568~blood vessel development	19	3.19328	0.00240072	HTATIP2, FLT1, PDGFA, MYO1E, WASF2, FOXO1, PRRX2, TNNI3, CXCL12, PNPLA6, THY1, KDR, HMOX1, CASP8, HEY2, TDGF1, FGF2, C1GALT1, PLAU	473	245	13528	2.21799	0.995277	0.590386	4.09831
GOTERM_BP_FAT	GO:0019318~hexose metabolic process	16	2.68908	0.00301816	GPD2, LDHA, GMDS, PDK3, HK1, PCK2, HIBADH, CPT1A, MAN2A1, PPP1R3B, PYGM, GFPT1, GFPT2, UGP2, ENO1, MDH1	473	192	13528	2.38337	0.998811	0.617907	5.12646
GOTERM_BP_FAT	GO:0001944~vasculature development	19	3.19328	0.00311459	HTATIP2, FLT1, PDGFA, MYO1E, WASF2, FOXO1, PRRX2, TNNI3, CXCL12, PNPLA6, THY1, KDR, HMOX1, CASP8, HEY2, TDGF1, FGF2, C1GALT1, PLAU	473	251	13528	2.16497	0.999041	0.580532	5.28609
GOTERM_BP_FAT	GO:0051056~regulation of small GTPase mediated signal transduction	19	3.19328	0.00325713	TBC1D8, KIAA1244, ERBB2, SIPA1, ARHGEF19, ARHGEF16, RGL3, RABGAP1L, RASGEF1A, IQGAP1, PLEKHG6, GRTP1, RASGRP2, TBC1D4, TBC1D1, ARAP3, RAP1GAP2, ARAP1, NET1	473	252	13528	2.15638	0.999303	0.55409	5.5216
GOTERM_BP_FAT	GO:0055066~di-, tri-valent inorganic cation homeostasis	18	3.02521	0.00436429	JPH3, PIK3CB, ACO1, F2RL1, LPAR3, TNNI3, ITPR3, CXCL12, KDR, CD55, ADM, PYGM, HMOX1, LCK, EPOR, STC1, SLC39A4, JPH1	473	239	13528	2.15401	0.999941	0.622616	7.33212
GOTERM_BP_FAT	GO:0009968~negative regulation of signal transduction	17	2.85714	0.00471433	PRKCZ, ERBB3, PRKCD, SIRT1, RGS14, SIGIRR, TRIB1, THY1, RGS10, CBLC, LECT1, LRP1, OVOL2, HEY2, TGIF1, SKIL, ARAP3	473	221	13528	2.20003	0.999973	0.616004	7.89768
GOTERM_BP_FAT	GO:0001525~angiogenesis	13	2.18487	0.00567346	HTATIP2, FLT1, PDGFA, WASF2, CXCL12, PNPLA6, THY1, KDR, HMOX1, CASP8, FGF2, C1GALT1, PLAU	473	148	13528	2.5122	0.999997	0.652285	9.43077
GOTERM_BP_FAT	GO:0055074~calcium ion homeostasis	15	2.52101	0.0062346	JPH3, PIK3CB, F2RL1, LPAR3, ITPR3, TNNI3, CXCL12, KDR, CD55, ADM, PYGM, LCK, EPOR, STC1, JPH1	473	188	13528	2.28195	0.999999	0.657628	10.3165
GOTERM_BP_FAT	GO:0031668~cellular response to extracellular stimulus	8	1.34454	0.0067215	LDHA, LYN, ITGA6, FOXA3, HMOX1, GSDMD, PCSK9, SIRT1	473	64	13528	3.57505	1	0.658118	11.0785
GOTERM_BP_FAT	GO:0032868~response to insulin stimulus	10	1.68067	0.00815841	EIF4EBP1, SORBS1, LYN, ADM, ERBB3, PCSK9, HSD11B2, FOXO1, GAL, PARP1	473	100	13528	2.86004	1	0.703813	13.2916
GOTERM_BP_FAT	GO:0043405~regulation of MAP kinase activity	12	2.01681	0.0104341	CBLC, GRM4, PIK3CB, ERBB2, MAP2K3, TDGF1, ADRA2A, LPAR3, PAK1, FGF2, SPRY4, TRIB1	473	141	13528	2.43408	1	0.767898	16.6907
GOTERM_BP_FAT	GO:0042127~regulation of cell proliferation	41	6.89076	0.0106052	PRKCZ, FGFR4, CXCL5, TBC1D8, PDGFA, ERBB3, ERBB2, EGLN3, TNFRSF8, FOXO1, PRRX2, TRIB1, CD9, OVOL2, HMOX1, HEY2, TDGF1, GRPR, ADRA2A, TRAF5, FGF2, MATK, FGF4, TCIRG1, PTPN6, RARG, NACC2, FLT1, CTBP2, LYN, JARID2, GAL, VASH2, SIRT1, KDR, CAPN1, ADM, ETS1, IRF6, TGIF1, PLAU	473	787	13528	1.48998	1	0.752744	16.9413
GOTERM_BP_FAT	GO:0005996~monosaccharide metabolic process	16	2.68908	0.0110346	GPD2, LDHA, GMDS, PDK3, HK1, PCK2, HIBADH, CPT1A, MAN2A1, PPP1R3B, PYGM, GFPT1, GFPT2, UGP2, ENO1, MDH1	473	222	13528	2.06129	1	0.746763	17.5666
GOTERM_BP_FAT	GO:0060056~mammary gland involution	3	0.504202	0.0113261	ELF3, ERBB3, ERBB2	473	5	13528	17.1603	1	0.73703	17.9886
GOTERM_BP_FAT	GO:0055080~cation homeostasis	19	3.19328	0.0116209	JPH3, PIK3CB, ACO1, F2RL1, LPAR3, TNNI3, ITPR3, CXCL12, KDR, CD55, SLC4A11, ADM, PYGM, HMOX1, LCK, STC1, EPOR, SLC39A4, JPH1	473	286	13528	1.90003	1	0.728053	18.4133
GOTERM_BP_FAT	GO:0006874~cellular calcium ion homeostasis	14	2.35294	0.0119464	JPH3, PIK3CB, F2RL1, LPAR3, ITPR3, TNNI3, CXCL12, CD55, ADM, PYGM, LCK, EPOR, STC1, JPH1	473	183	13528	2.18801	1	0.720594	18.8798
GOTERM_BP_FAT	GO:0030335~positive regulation of cell migration	9	1.51261	0.0123876	FLT1, PDGFA, RRAS2, TDGF1, F2RL1, FURIN, FGF2, CXCL12, KDR	473	89	13528	2.89218	1	0.717014	19.5081
GOTERM_BP_FAT	GO:0016051~carbohydrate biosynthetic process	10	1.68067	0.0124404	GPD2, GCNT2, NANS, GMDS, GFPT1, GFPT2, B3GNT2, PCK2, DSE, UGP2	473	107	13528	2.67294	1	0.702593	19.583
GOTERM_BP_FAT	GO:0055065~metal ion homeostasis	15	2.52101	0.0128315	JPH3, PIK3CB, F2RL1, LPAR3, ITPR3, TNNI3, CXCL12, KDR, CD55, ADM, PYGM, LCK, EPOR, STC1, JPH1	473	205	13528	2.09271	1	0.698474	20.1357
GOTERM_BP_FAT	GO:0030005~cellular di-, tri-valent inorganic cation homeostasis	16	2.68908	0.0135181	JPH3, ACO1, PIK3CB, F2RL1, LPAR3, ITPR3, TNNI3, CXCL12, CD55, ADM, PYGM, LCK, EPOR, STC1, SLC39A4, JPH1	473	227	13528	2.01589	1	0.702682	21.0973
GOTERM_BP_FAT	GO:0010648~negative regulation of cell communication	17	2.85714	0.0135372	PRKCZ, ERBB3, PRKCD, SIRT1, RGS14, SIGIRR, TRIB1, THY1, RGS10, CBLC, LECT1, LRP1, OVOL2, HEY2, TGIF1, SKIL, ARAP3	473	248	13528	1.96051	1	0.688999	21.1239
GOTERM_BP_FAT	GO:0006796~phosphate metabolic process	48	8.06723	0.0142693	PRKCZ, FGFR4, CDK18, ERBB3, CDC14B, ERBB2, SSH3, MAP4K2, LPAR3, CHEK2, PPM1B, ATP5G1, EPHB4, TRIB1, GNPTAB, TDGF1, BUB1, ADRA2A, PAK1, FGF2, MATK, GPD2, TCIRG1, PTPN6, TYRO3, FLT1, LYN, PIK3CB, PDK3, MAP2K3, PIK3CD, PTPN14, PIM2, EPHA1, PRKCD, KDR, DUSP5, PRKD2, GRM4, CDC42BPG, RPS6KA1, PTP4A3, MAPK13, PRKAR1B, LCK, TESK2, PIP4K2A, UGP2	473	973	13528	1.41092	1	0.694548	22.1368
GOTERM_BP_FAT	GO:0006793~phosphorus metabolic process	48	8.06723	0.0142693	PRKCZ, FGFR4, CDK18, ERBB3, CDC14B, ERBB2, SSH3, MAP4K2, LPAR3, CHEK2, PPM1B, ATP5G1, EPHB4, TRIB1, GNPTAB, TDGF1, BUB1, ADRA2A, PAK1, FGF2, MATK, GPD2, TCIRG1, PTPN6, TYRO3, FLT1, LYN, PIK3CB, PDK3, MAP2K3, PIK3CD, PTPN14, PIM2, EPHA1, PRKCD, KDR, DUSP5, PRKD2, GRM4, CDC42BPG, RPS6KA1, PTP4A3, MAPK13, PRKAR1B, LCK, TESK2, PIP4K2A, UGP2	473	973	13528	1.41092	1	0.694548	22.1368
GOTERM_BP_FAT	GO:0055082~cellular chemical homeostasis	23	3.86555	0.0143133	PRKCZ, JPH3, FOXA3, PIK3CB, ACO1, ERBB2, F2RL1, LPAR3, TNNI3, ITPR3, CXCL12, CD9, CD55, SERINC5, SLC4A11, ADM, PYGM, LCK, GRID2, STC1, EPOR, SLC39A4, JPH1	473	380	13528	1.73108	1	0.682463	22.1973
GOTERM_BP_FAT	GO:0030334~regulation of cell migration	13	2.18487	0.0154281	FLT1, PDGFA, F2RL1, FURIN, CXCL12, THY1, KDR, TRIB1, RRAS2, HMOX1, TDGF1, ARAP3, FGF2	473	169	13528	2.20003	1	0.697158	23.7151
GOTERM_BP_FAT	GO:0006468~protein amino acid phosphorylation	35	5.88235	0.0165605	PRKCZ, FGFR4, CDK18, ERBB3, ERBB2, MAP4K2, LPAR3, CHEK2, EPHB4, TRIB1, TDGF1, ADRA2A, BUB1, PAK1, FGF2, MATK, TYRO3, FLT1, LYN, PIK3CB, PDK3, MAP2K3, PIK3CD, PIM2, PRKCD, EPHA1, KDR, PRKD2, GRM4, CDC42BPG, RPS6KA1, MAPK13, PRKAR1B, LCK, TESK2	473	667	13528	1.50077	1	0.71067	25.2282
GOTERM_BP_FAT	GO:0060443~mammary gland morphogenesis	3	0.504202	0.0165991	ELF3, ERBB3, ERBB2	473	6	13528	14.3002	1	0.699709	25.2793
GOTERM_BP_FAT	GO:0030003~cellular cation homeostasis	17	2.85714	0.016639	JPH3, ACO1, PIK3CB, F2RL1, LPAR3, TNNI3, ITPR3, CXCL12, CD55, SLC4A11, ADM, PYGM, LCK, EPOR, STC1, SLC39A4, JPH1	473	254	13528	1.9142	1	0.689085	25.3321
GOTERM_BP_FAT	GO:0050801~ion homeostasis	24	4.03361	0.0169631	PRKCZ, JPH3, PIK3CB, ACO1, ERBB2, F2RL1, LPAR3, TNNI3, ITPR3, CXCL12, KDR, CD9, CD55, SERINC5, SLC4A11, ADM, PYGM, HMOX1, LCK, GRID2, STC1, EPOR, SLC39A4, JPH1	473	409	13528	1.67826	1	0.68497	25.7594
GOTERM_BP_FAT	GO:0006006~glucose metabolic process	12	2.01681	0.0183097	GPD2, LDHA, PPP1R3B, PYGM, PDK3, HK1, PCK2, HIBADH, CPT1A, UGP2, MDH1, ENO1	473	153	13528	2.24317	1	0.702084	27.5102
GOTERM_BP_FAT	GO:0007010~cytoskeleton organization	25	4.20168	0.0187751	PRKCZ, WASF2, SIPA1, DIAPH3, FHDC1, HOOK1, PFN1, HOOK2, SORBS1, PACSIN2, ADRA2A, PAK1, NCKIPSD, TRIP10, EHD2, ACTA1, CECR2, THY1, CDC42BPG, BUB1B, TESK2, MAP7, ARAP3, ARAP1, DNAJB6	473	436	13528	1.63993	1	0.700767	28.1062
GOTERM_BP_FAT	GO:0051259~protein oligomerization	13	2.18487	0.0189859	STOM, JUP, PRKCZ, NACC2, ATL2, TRIM6, CASP8, AASS, CDH1, SKIL, ITPR3, GCH1, TERF1	473	174	13528	2.13681	1	0.694655	28.3746
GOTERM_BP_FAT	GO:0006915~apoptosis	32	5.37815	0.0197004	STEAP3, TNFRSF21, FKBP8, HTATIP2, ERBB3, GULP1, EGLN3, PMAIP1, UNC5B, BOK, SQSTM1, CASP8, SHISA5, PAK1, FGF2, TRAF5, PHLDA2, NET1, TERF1, PTPN6, ARHGEF16, CECR2, PIM2, SIRT1, PPP1R13L, DNASE2, SLTM, NME3, LCK, BUB1B, BIK, PERP	473	602	13528	1.52029	1	0.698241	29.2775
GOTERM_BP_FAT	GO:0006875~cellular metal ion homeostasis	14	2.35294	0.020066	JPH3, PIK3CB, F2RL1, LPAR3, ITPR3, TNNI3, CXCL12, CD55, ADM, PYGM, LCK, EPOR, STC1, JPH1	473	196	13528	2.04289	1	0.695311	29.7352
GOTERM_BP_FAT	GO:0022610~biological adhesion	36	6.05042	0.0202363	CLDN7, CLDN4, CLDN3, FERMT1, CDH1, CLDN10, BCAM, EDIL3, CDH3, CXCL12, PXN, CD9, PCDH1, SORBS1, FGF4, THBS4, TYRO3, F11R, GMDS, PIK3CB, FBLIM1, THY1, JUP, DSG2, ITGA6, PKP2, TMEM8A, PKP3, NLGN4X, PKP4, DSC2, TESK2, LAMC2, SEMA4D, PERP, PARVB	473	701	13528	1.46878	1	0.688988	29.9476
GOTERM_BP_FAT	GO:0007155~cell adhesion	36	6.05042	0.0209572	CLDN7, CLDN4, CLDN3, FERMT1, CDH1, CLDN10, BCAM, EDIL3, CDH3, CXCL12, PXN, CD9, PCDH1, SORBS1, FGF4, THBS4, TYRO3, F11R, GMDS, PIK3CB, FBLIM1, THY1, JUP, DSG2, ITGA6, PKP2, TMEM8A, PKP3, NLGN4X, PKP4, DSC2, TESK2, LAMC2, SEMA4D, PERP, PARVB	473	700	13528	1.47088	1	0.692636	30.8395
GOTERM_BP_FAT	GO:0040017~positive regulation of locomotion	9	1.51261	0.0211029	FLT1, PDGFA, RRAS2, TDGF1, F2RL1, FURIN, FGF2, CXCL12, KDR	473	98	13528	2.62657	1	0.686212	31.0185
GOTERM_BP_FAT	GO:0016310~phosphorylation	40	6.72269	0.0215897	PRKCZ, FGFR4, CDK18, ERBB3, ERBB2, MAP4K2, LPAR3, CHEK2, ATP5G1, EPHB4, TRIB1, GNPTAB, TDGF1, BUB1, ADRA2A, PAK1, FGF2, MATK, TCIRG1, TYRO3, FLT1, LYN, PIK3CB, PDK3, MAP2K3, PIK3CD, PIM2, EPHA1, PRKCD, KDR, PRKD2, GRM4, CDC42BPG, RPS6KA1, MAPK13, PRKAR1B, LCK, TESK2, PIP4K2A, UGP2	473	800	13528	1.43002	1	0.685832	31.6133
GOTERM_BP_FAT	GO:0006873~cellular ion homeostasis	22	3.69748	0.0220274	PRKCZ, JPH3, PIK3CB, ACO1, ERBB2, F2RL1, LPAR3, TNNI3, ITPR3, CXCL12, CD9, CD55, SERINC5, SLC4A11, ADM, PYGM, LCK, GRID2, STC1, EPOR, SLC39A4, JPH1	473	374	13528	1.68238	1	0.684653	32.1439
GOTERM_BP_FAT	GO:0045765~regulation of angiogenesis	7	1.17647	0.0222008	LECT1, HTATIP2, HMOX1, ERBB2, VASH2, FGF2, EPHB4	473	63	13528	3.17782	1	0.679167	32.3531
GOTERM_BP_FAT	GO:0019725~cellular homeostasis	26	4.36975	0.0224137	PRKCZ, JPH3, FOXA3, ERBB2, F2RL1, LPAR3, CXCL12, CD9, SERINC5, GRID2, SLC39A4, JPH1, SEPW1, PIK3CB, ACO1, SLC12A4, TNNI3, ITPR3, CD55, SLC4A11, GYLTL1B, ADM, PYGM, LCK, STC1, EPOR	473	466	13528	1.59573	1	0.674488	32.6091
GOTERM_BP_FAT	GO:0009991~response to extracellular stimulus	15	2.52101	0.022453	ALPL, LDHA, RARG, LYN, ITGA6, ACTA1, ADM, FOXA3, PDGFA, HMOX1, GSDMD, PCSK9, HSD11B2, STC1, SIRT1	473	220	13528	1.95003	1	0.667096	32.6563
GOTERM_BP_FAT	GO:0012501~programmed cell death	32	5.37815	0.02309	STEAP3, TNFRSF21, FKBP8, HTATIP2, ERBB3, GULP1, EGLN3, PMAIP1, UNC5B, BOK, SQSTM1, CASP8, SHISA5, PAK1, FGF2, TRAF5, PHLDA2, NET1, TERF1, PTPN6, ARHGEF16, CECR2, PIM2, SIRT1, PPP1R13L, DNASE2, SLTM, NME3, LCK, BUB1B, BIK, PERP	473	611	13528	1.49789	1	0.669583	33.4162
GOTERM_BP_FAT	GO:0007242~intracellular signaling cascade	58	9.7479	0.0233059	WASF2, RGL3, RASGEF1A, LPAR3, IQGAP1, HMHA1, PLCB3, HMOX1, TDGF1, RAB25, PAK1, TNIP2, HTR1D, RAB20, FGF2, NET1, ZFP36, PGAP2, INADL, RARG, LYN, RREB1, PIK3CB, PIK3CD, PRKCD, FOXN3, PRKD2, GRM4, ADM, RRAS2, RAB17, BUB1B, RBM38, PRKCZ, FKBP8, ERBB3, ERBB2, SIPA1, MAP4K2, CHEK2, TRIB1, CORO2A, LINGO1, SQSTM1, RASGRP2, ADRA2A, SH2B3, CNKSR1, FLT1, MAP2K3, SHANK2, RASL11B, CDC42BPG, YWHAH, RPS6KA1, MA…	473	1256	13528	1.32072	1	0.665322	33.6718
GOTERM_BP_FAT	GO:0010639~negative regulation of organelle organization	8	1.34454	0.0241966	TRIM54, CAPG, BUB1, MID1IP1, MAD2L2, DNMT3B, ARAP1, TERF1	473	82	13528	2.79029	1	0.671669	34.7171
GOTERM_BP_FAT	GO:0045892~negative regulation of transcription, DNA-dependent	21	3.52941	0.0245298	ZNF281, DNMT3A, CTBP2, RARG, JARID2, SIRT1, FOXN3, TCF7L1, FOXH1, NPAS1, OVOL2, HES3, HEY2, TGIF1, SKIL, NSD1, FGF2, DNMT3B, DNAJB6, NCOR2, ENO1	473	356	13528	1.6871	1	0.669344	35.1042
GOTERM_BP_FAT	GO:0030031~cell projection assembly	8	1.34454	0.0256625	ITGA6, PDGFA, BAIAP2L1, WASF2, CAPG, LPAR3, FXYD5, THBS4	473	83	13528	2.75667	1	0.678814	36.4037
GOTERM_BP_FAT	GO:0043406~positive regulation of MAP kinase activity	9	1.51261	0.0261119	GRM4, PIK3CB, ERBB2, MAP2K3, TDGF1, ADRA2A, LPAR3, PAK1, FGF2	473	102	13528	2.52357	1	0.678147	36.9124
GOTERM_BP_FAT	GO:0043067~regulation of programmed cell death	40	6.72269	0.0261785	PRKCZ, HTATIP2, ERBB3, ERBB2, TNFRSF8, FOXO1, CDH1, CHEK2, PMAIP1, GCH1, PTGIS, BOK, SQSTM1, HMOX1, CASP8, TDGF1, GRID2, PCSK9, TRAF5, FGF2, TERT, NET1, TERF1, FGF4, PGAP2, RARG, ARHGEF16, PIM2, GAL, FURIN, SIRT1, ANXA4, GRM4, NME3, ETS1, LCK, BIK, SEMA4D, PERP, DNAJB6	473	812	13528	1.40889	1	0.672133	36.9875
GOTERM_BP_FAT	GO:0010941~regulation of cell death	40	6.72269	0.0280588	PRKCZ, HTATIP2, ERBB3, ERBB2, TNFRSF8, FOXO1, CDH1, CHEK2, PMAIP1, GCH1, PTGIS, BOK, SQSTM1, HMOX1, CASP8, TDGF1, GRID2, PCSK9, TRAF5, FGF2, TERT, NET1, TERF1, FGF4, PGAP2, RARG, ARHGEF16, PIM2, GAL, FURIN, SIRT1, ANXA4, GRM4, NME3, ETS1, LCK, BIK, SEMA4D, PERP, DNAJB6	473	815	13528	1.4037	1	0.690945	39.0725
GOTERM_BP_FAT	GO:0051253~negative regulation of RNA metabolic process	21	3.52941	0.0290523	ZNF281, DNMT3A, CTBP2, RARG, JARID2, SIRT1, FOXN3, TCF7L1, FOXH1, NPAS1, OVOL2, HES3, HEY2, TGIF1, SKIL, NSD1, FGF2, DNMT3B, DNAJB6, NCOR2, ENO1	473	362	13528	1.65914	1	0.697089	40.1477
GOTERM_BP_FAT	GO:0016540~protein autoprocessing	3	0.504202	0.0295845	PCSK9, PARP1, CAPN1	473	8	13528	10.7252	1	0.697237	40.7164
GOTERM_BP_FAT	GO:0007167~enzyme linked receptor protein signaling pathway	20	3.36134	0.0312516	CNKSR1, FGFR4, FLT1, ERBB3, PDGFA, MYO1E, ERBB2, FOXO1, EPHB4, EPHA1, PXN, LEFTY1, KDR, FOXH1, EIF4EBP1, SORBS1, TDGF1, GRB7, FGF2, FGF4	473	342	13528	1.67254	1	0.710919	42.4646
GOTERM_BP_FAT	GO:0008284~positive regulation of cell proliferation	23	3.86555	0.0338544	TCIRG1, PRKCZ, FGFR4, NACC2, FLT1, LYN, TBC1D8, CXCL5, PDGFA, ERBB2, PRRX2, VASH2, CAPN1, KDR, ADM, HEY2, TDGF1, ADRA2A, TGIF1, FGF2, TRAF5, MATK, FGF4	473	414	13528	1.58891	1	0.733664	45.0974
GOTERM_BP_FAT	GO:0051291~protein heterooligomerization	6	1.0084	0.0343124	JUP, PRKCZ, CASP8, SKIL, ITPR3, GCH1	473	52	13528	3.30005	1	0.732459	45.5488
GOTERM_BP_FAT	GO:0042981~regulation of apoptosis	39	6.55462	0.0349398	PRKCZ, HTATIP2, ERBB3, ERBB2, TNFRSF8, FOXO1, CDH1, CHEK2, PMAIP1, GCH1, PTGIS, BOK, SQSTM1, HMOX1, CASP8, TDGF1, GRID2, PCSK9, TRAF5, TERT, NET1, TERF1, FGF4, PGAP2, RARG, ARHGEF16, PIM2, GAL, FURIN, SIRT1, ANXA4, GRM4, NME3, ETS1, LCK, BIK, SEMA4D, PERP, DNAJB6	473	804	13528	1.38733	1	0.733036	46.1614
GOTERM_BP_FAT	GO:0040012~regulation of locomotion	13	2.18487	0.0369488	FLT1, PDGFA, F2RL1, FURIN, CXCL12, THY1, KDR, TRIB1, RRAS2, HMOX1, TDGF1, ARAP3, FGF2	473	192	13528	1.93649	1	0.747187	48.0797
GOTERM_BP_FAT	GO:0051338~regulation of transferase activity	21	3.52941	0.0370884	PRKCZ, FLT1, PIK3CB, MAP2K3, ERBB2, PIF1, HERC5, LPAR3, SPRY4, TRIB1, THY1, GRM4, CBLC, SERINC5, LRP1, PRKAR1B, TDGF1, ADRA2A, PAK1, FGF2, TERF1	473	372	13528	1.61454	1	0.742859	48.2105
GOTERM_BP_FAT	GO:0007204~elevation of cytosolic calcium ion concentration	9	1.51261	0.0384966	JPH3, CD55, ADM, LCK, F2RL1, LPAR3, EPOR, ITPR3, JPH1	473	110	13528	2.34003	1	0.750509	49.5135
GOTERM_BP_FAT	GO:0007565~female pregnancy	9	1.51261	0.0384966	FLT1, ADM, FKBP4, TEAD4, HSD11B2, EPOR, FCGRT, TEAD3, PLAU	473	110	13528	2.34003	1	0.750509	49.5135
GOTERM_BP_FAT	GO:0010817~regulation of hormone levels	11	1.84874	0.0388341	DHRS3, YWHAH, LRAT, LY6E, LYN, ADM, HSD11B2, SCG5, GAL, FURIN, FGF2	473	151	13528	2.08347	1	0.748135	49.8212
GOTERM_BP_FAT	GO:0016338~calcium-independent cell-cell adhesion	4	0.672269	0.0397256	CLDN7, CLDN4, CLDN3, CLDN10	473	22	13528	5.20008	1	0.750789	50.6252
GOTERM_BP_FAT	GO:0030029~actin filament-based process	15	2.52101	0.0431191	PRKCZ, ACTA1, MYO1E, DIAPH3, WASF2, FHDC1, PFN1, CDC42BPG, SORBS1, PACSIN2, ADRA2A, TESK2, TRIP10, EHD2, ARAP1	473	241	13528	1.78011	1	0.774156	53.5765
GOTERM_BP_FAT	GO:0043434~response to peptide hormone stimulus	11	1.84874	0.0434552	PRSS8, EIF4EBP1, SORBS1, LYN, ADM, ERBB3, PCSK9, HSD11B2, FOXO1, GAL, PARP1	473	154	13528	2.04289	1	0.771766	53.8596
GOTERM_BP_FAT	GO:0008219~cell death	35	5.88235	0.0437639	STEAP3, TNFRSF21, FKBP8, HTATIP2, ERBB3, GULP1, EGLN3, PMAIP1, UNC5B, BOK, SQSTM1, HMOX1, CASP8, SHISA5, PAK1, PPP2R2B, TRAF5, FGF2, PHLDA2, NET1, TERF1, PTPN6, ARHGEF16, CECR2, PIM2, SIRT1, PPP1R13L, PNPLA6, DNASE2, SLTM, NME3, LCK, BUB1B, BIK, PERP	473	719	13528	1.39223	1	0.769207	54.1182
GOTERM_BP_FAT	GO:0007044~cell-substrate junction assembly	4	0.672269	0.0445374	SORBS1, ITGA6, TESK2, THY1	473	23	13528	4.97399	1	0.77033	54.76
GOTERM_BP_FAT	GO:0001666~response to hypoxia	10	1.68067	0.045002	FLT1, PYGM, ADM, PDGFA, CLDN3, HMOX1, EGLN3, HIF3A, HSD11B2, PLAU	473	134	13528	2.13436	1	0.769055	55.1415
GOTERM_BP_FAT	GO:0016265~death	35	5.88235	0.0460403	STEAP3, TNFRSF21, FKBP8, HTATIP2, ERBB3, GULP1, EGLN3, PMAIP1, UNC5B, BOK, SQSTM1, HMOX1, CASP8, SHISA5, PAK1, PPP2R2B, TRAF5, FGF2, PHLDA2, NET1, TERF1, PTPN6, ARHGEF16, CECR2, PIM2, SIRT1, PPP1R13L, PNPLA6, DNASE2, SLTM, NME3, LCK, BUB1B, BIK, PERP	473	724	13528	1.38262	1	0.772152	55.9831
GOTERM_BP_FAT	GO:0034330~cell junction organization	6	1.0084	0.0480901	CD9, SORBS1, ITGA6, NLGN4X, TESK2, THY1	473	57	13528	3.01057	1	0.782399	57.601
GOTERM_BP_FAT	GO:0051260~protein homooligomerization	8	1.34454	0.0481415	STOM, NACC2, ATL2, CDH1, SKIL, ITPR3, TERF1, GCH1	473	95	13528	2.40846	1	0.778172	57.6409
GOTERM_BP_FAT	GO:0042592~homeostatic process	36	6.05042	0.0495563	PRKCZ, JPH3, FOXA3, ERBB2, F2RL1, LPAR3, CXCL12, CD9, SERINC5, HMOX1, GRID2, PCSK9, TCEA1, SLC39A4, JPH1, TERT, TERF1, SEPW1, LYN, PIK3CB, ACO1, SLC12A4, ITPR3, TNNI3, TRERF1, KDR, DNASE2, CD55, GYLTL1B, SLC4A11, ADM, PYGM, LCK, EPOR, STC1, PARP1	473	751	13528	1.37099	1	0.783526	58.7237
